# Supplementary material for: Clinical and genotypic analysis in determining dystonia non-motor phenotypic heterogeneity: a UK Biobank study
Source: J Neurol. 2022 Aug 4;269(12):6436–51. doi: 10.1007/s00415-022-11307-4 (PMC9618530; doi:10.1007/s00415-022-11307-4)
Supplement: Supplementary file 4 — Supplementary file4 (XLSX 78 KB) [file 415_2022_11307_MOESM4_ESM.xlsx]

## Sheet: Sheet1
Missensse Variants MPC >3
Gene	Chromosome	Locus	Alleles	Transcript Variant	Protein Code	Previously Reported (ClinVar)	Interpretation (ClinVar)	Clinical Description (ClinVar)	UKBB Clinical Phenotype
ADCY5	3	chr3:123328664	["C","T"]	NM_001199642.1:c.735G>A	NP_001186571.1:p.Met245Ile				Speech Articulation Disorder
		chr3:123328717	["T","A"]	NM_001199642.1:c.682A>T	NP_001186571.1:p.Arg228Trp
		chr3:123328726	["G","T"]	NM_001199642.1:c.673C>A	NP_001186571.1:p.Leu225Ile	Yes	Uncertain Significance
		chr3:123328743	["C","T"]	NM_001199642.1:c.656G>A	NP_001186571.1:p.Arg219Gln
		chr3:123328761	["A","C"]	NM_001199642.1:c.638T>G	NP_001186571.1:p.Val213Gly
		chr3:123328783	["C","G"]	NM_001199642.1:c.616G>C	NP_001186571.1:p.Gly206Arg
		chr3:123328792	["C","T"]	NM_001199642.1:c.607G>A	NP_001186571.1:p.Glu203Lys				Sleep Apnoea; Transient Cerebral Ischemic Attack
		chr3:123328794	["C","T"]	NM_001199642.1:c.605G>A	NP_001186571.1:p.Arg202Gln
		chr3:123328795	["G","A"]	NM_001199642.1:c.604C>T	NP_001186571.1:p.Arg202Trp
		chr3:123328798	["C","A"]	NM_001199642.1:c.601G>T	NP_001186571.1:p.Val201Phe
		chr3:123330940	["T","C"]	NM_001199642.1:c.545A>G	NP_001186571.1:p.Asp182Gly				Epilepsy, Carpal Tunnel Syndrome; Sleep Apnoea
		chr3:123330979	["C","G"]	NM_001199642.1:c.506G>C	NP_001186571.1:p.Cys169Ser
		chr3:123331001	["G","A"]	NM_001199642.1:c.484C>T	NP_001186571.1:p.Arg162Cys
KCNA1	12	chr12:4911482	["G","A"]	NM_000217.3:c.104G>A	NP_000208.2:p.Cys35Tyr
SCN8A	12	chr12:51751480	["C","G"]	NM_014191.4:c.2257C>G	NP_055006.1:p.Pro753Ala
		chr12:51762548	["G","A"]	NM_014191.4:c.2416G>A	NP_055006.1:p.Ala806Thr				Carpal Tunnel Syndrome
		chr12:51762569	["T","C"]	NM_014191.4:c.2437T>C	NP_055006.1:p.Phe813Leu				Anxiety Disorder
		chr12:51765752	["G","A"]	NM_014191.4:c.2626G>A	NP_055006.1:p.Gly876Ser
		chr12:51765767	["G","A"]	NM_014191.4:c.2641G>A	NP_055006.1:p.Val881Met	Yes	Likely Pathogenic	Early infantile epileptic encephalopathy 13
		chr12:51765819	["G","A"]	NM_014191.4:c.2693G>A	NP_055006.1:p.Gly898Glu
		chr12:51765847	["G","C"]	NM_014191.4:c.2721G>C	NP_055006.1:p.Lys907Asn	Yes	Uncertain Significance
KCNMA1	10	chr10:76891575	["A","G"]	NM_001014797.3:c.3130T>C	NP_001014797.1:p.Cys1044Arg
		chr10:76910013	["A","G"]	NM_001014797.3:c.2938T>C	NP_001014797.1:p.Cys980Arg
		chr10:77637374	["A","G"]	NM_001014797.3:c.269T>C	NP_001014797.1:p.Phe90Ser
GNAL	18	chr18:11689931	["T","C"]	…	…
		chr18:11753869	["T","C"]	NM_001142339.3:c.317T>C	NP_001135811.1:p.Leu106Pro
		chr18:11876666	["T","C"]	NM_001142339.3:c.977T>C	NP_001135811.1:p.Phe326Ser				Migraine
TUBB4A	19	chr19:6495226	["A","C"]	NM_006087.4:c.1273T>G	NP_006078.2:p.Tyr425Asp				Carpal Tunnel Syndrome; Polyneuropathy
		chr19:6495307	["A","G"]	NM_006087.4:c.1192T>C	NP_006078.2:p.Tyr398His				Depressive Episode
		chr19:6495360	["C","T"]	NM_006087.4:c.1139G>A	NP_006078.2:p.Arg380His
		chr19:6495567	["A","G"]	NM_006087.4:c.932T>C	NP_006078.2:p.Leu311Pro
		chr19:6495592	["A","G"]	NM_006087.4:c.907T>C	NP_006078.2:p.Cys303Arg
		chr19:6495748	["G","C"]	NM_006087.4:c.751C>G	NP_006078.2:p.Arg251Gly
		chr19:6496015	["G","A"]	NM_006087.4:c.484C>T	NP_006078.2:p.Arg162Cys
		chr19:6496077	["C","T"]	NM_006087.4:c.422G>A	NP_006078.2:p.Gly141Asp	Yes	Uncertain Significance
		chr19:6501307	["C","G"]	NM_006087.4:c.257G>C	NP_006078.2:p.Arg86Pro
		chr19:6501311	["A","T"]	NM_006087.4:c.253T>A	NP_006078.2:p.Phe85Ile
		chr19:6502184	["C","T"]	NM_006087.4:c.29G>A	NP_006078.2:p.Gly10Asp
ATP1A3	19	chr19:41978615	["G","A"]	NM_152296.5:c.1621C>T	NP_689509.1:p.Arg541Cys	Yes	Uncertain Significance
		chr19:41981543	["T","C"]	NM_152296.5:c.1396A>G	NP_689509.1:p.Lys466Glu
		chr19:41981558	["G","A"]	NM_152296.5:c.1381C>T	NP_689509.1:p.Arg461Cys
		chr19:41981590	["A","C"]	NM_152296.5:c.1349T>G	NP_689509.1:p.Ile450Ser
		chr19:41981591	["T","A"]	NM_152296.5:c.1348A>T	NP_689509.1:p.Ile450Phe				Other Mononeuropathies of Lower Limb
		chr19:41981977	["G","A"]	NM_152296.5:c.1123C>T	NP_689509.1:p.Arg375Cys	Yes	Uncertain Significance
		chr19:41985381	["G","A"]	NM_152296.5:c.649C>T	NP_689509.1:p.Arg217Cys
CACNA1A	19	chr19:13259690	["A","G"]	NM_001127221.2:c.4265T>C	NP_001120693.1:p.Leu1422Pro
		chr19:13261537	["A","G"]	NM_001127221.2:c.4166T>C	NP_001120693.1:p.Phe1389Ser
TAF1	X	chrX:71388754	["G","T"]	NM_004606.5:c.2586G>T	NP_004597.3:p.Trp862Cys
		chrX:71388801	["G","C"]	NM_004606.5:c.2633G>C	NP_004597.3:p.Arg878Thr
		chrX:71388834	["A","G"]	NM_004606.5:c.2666A>G	NP_004597.3:p.Tyr889Cys
		chrX:71388861	["G","A"]	NM_004606.5:c.2693G>A	NP_004597.3:p.Arg898Gln
		chrX:71392932	["C","T"]	NM_004606.5:c.2989C>T	NP_004597.3:p.Arg997Cys				Carpal Tunnel Syndrome
		chrX:71394113	["T","C"]	NM_004606.5:c.3274T>C	NP_004597.3:p.Ser1092Pro
		chrX:71394197	["C","T"]	NM_004606.5:c.3358C>T	NP_004597.3:p.Arg1120Cys
		chrX:71407602	["G","A"]	NM_004606.5:c.4136G>A	NP_004597.3:p.Arg1379His				Harmful Use of Alcohol
		chrX:71407662	["A","T"]	NM_004606.5:c.4196A>T	NP_004597.3:p.Asp1399Val
		chrX:71454205	["A","T"]	NM_004606.5:c.4789A>T	NP_004597.3:p.Ile1597Phe
Loss of Function Variants
Gene	Chromosome	Locus	Alleles	Transcript Variant	Protein Code	Previously Reported (ClinVar)	Interpretation (ClinVar)	Clinical Description (ClinVar)
SLC2A1	1	chr1:42927089	["CT","C"]	NM_006516.4:c.1432del	NP_006507.2:p.Thr478HisfsTer30
HPCA	1	chr1:32888947	["C","T"]	NM_002143.3:c.49C>T	NP_002134.2:p.Arg17Ter				Harmful Use of Tobacco
		chr1:32893631	["T","G"]	NM_002143.3:c.484+2T>G	…
MECR	1	chr1:29194148	["GCA","G"]	NM_016011.5:c.997_998del	NP_057095.4:p.Asp333SerfsTer49
		chr1:29195983	["G","A"]	NM_016011.5:c.922C>A	NP_057095.4:p.Gly308Arg
		chr1:29196076	["TAC","T"]	NM_016011.5:c.892-62_892-61del	…
		chr1:29196099	["GGCAT","G"]	NM_016011.5:c.892-85_892-82del	…
		chr1:29196130	["CA","C"]	NM_016011.5:c.891+69del	…
		chr1:29196185	["G","A"]	NM_016011.5:c.891+13C>A	…
		chr1:29196259	["C","T"]	NM_016011.5:c.831-1G>A	...				Bipolar Affective Disorder
		chr1:29200514	["AC","A"]	NM_016011.5:c.830+3del	…				Harmful Use of Alcohol
		chr1:29200551	["A","ACCCT"]	NM_016011.5:c.794_795insAGGG	NP_057095.4:p.Lys267TrpfsTer38
		chr1:29200580	["G","A"]	NM_016011.5:c.766C>A	NP_057095.4:p.Glu256Lys
		chr1:29201982	["TTC","T"]	NM_016011.5:c.718_719del	NP_057095.4:p.Glu240GlyfsTer12
		chr1:29202022	["T","TC"]	NM_016011.5:c.676_677insG	NP_057095.4:p.Asp226GlyfsTer9
		chr1:29202035	["G","A"]	NM_016011.5:c.664C>T	NP_057095.4:p.Gln222Ter
		chr1:29203138	["G","A"]	NM_016011.5:c.646C>T	NP_057095.4:p.Arg216Ter
		chr1:29203219	["G","A"]	NM_016011.5:c.565C>T	NP_057095.4:p.Gln189Ter				Depressive Episode
		chr1:29206774	["G","A"]	NM_016011.5:c.538C>T	NP_057095.4:p.Gln180Ter
		chr1:29216137	["C","T"]	NM_016011.5:c.275-1G>A	…
		chr1:29216611	["GGATT","G"]	NM_016011.5:c.252_255del	NP_057095.4:p.Ser85ThrfsTer2
		chr1:29216813	["C","T"]	NM_016011.5:c.177-128G>A	…
		chr1:29230730	["C","T"]	NM_016011.5:c.176+1G>A	…
		chr1:29230861	["G","A"]	NM_016011.5:c.46C>T	NP_057095.4:p.Gln16Ter
		chr1:29230876	["G","A"]	NM_016011.5:c.31C>T	NP_057095.4:p.Arg11Ter
		chr1:29230902	["C","T"]	NM_016011.5:c.5G>A	NP_057095.4:p.Trp2Ter				Parkinson's Disease
SPR	2	chr2:72887437	["A","AGGGCGGGCTG"]	NM_003124.5:c.5_6insGGGCGGGCTG	NP_003115.1:p.Val9GlyfsTer35
		chr2:72887577	["C","T"]	NM_003124.5:c.145C>T	NP_003115.1:p.Gln49Ter
		chr2:72887734	["CG","C"]	NM_003124.5:c.301del	NP_003115.1:p.Ala101ArgfsTer14
		chr2:72888358	["T","TC"]	NM_003124.5:c.349_350insC	NP_003115.1:p.Thr118HisfsTer37
		chr2:72891394	["G","GA"]	NM_003124.5:c.643_644insA	NP_003115.1:p.Asp215GlufsTer46
		chr2:72891406	["C","T"]	NM_003124.5:c.655C>T	NP_003115.1:p.Arg219Ter	Yes	Pathogenic	Dopa-responsive dystonia due to sepiapterin reductase deficiency
		chr2:72891418	["C","T"]	NM_003124.5:c.667C>T	NP_003115.1:p.Gln223Ter				Disorders of Excessive Somnolence [Hypersomnias]; Narcolepsy and Cataplexy; Bipolar Affective Disorder, Current Episode Hypomanic
EIF2AK2	2	chr2:37107287	["G","A"]	NM_002759.4:c.1642C>T	NP_002750.1:p.Arg548Ter
		chr2:37107321	["CA","C"]	NM_002759.4:c.1609del	NP_002750.1:p.Thr537LeufsTer42
		chr2:37107353	["G","A"]	NM_002759.4:c.1576C>T	NP_002750.1:p.Arg526Ter
		chr2:37114751	["G","A"]	NM_002759.4:c.1357C>T	NP_002750.1:p.Arg453Ter
		chr2:37114763	["T","TA"]	NM_002759.4:c.1344_1345insT	NP_002750.1:p.Lys449Ter				Expressive Language Disorder; Receptive Language Disorder; Degenerative Disease of Nervous System
		chr2:37114775	["G","A"]	NM_002759.4:c.1333C>T	NP_002750.1:p.Arg445Ter
		chr2:37114860	["C","T"]	NM_002759.4:c.1249-1G>A	…
		chr2:37122549	["C","CA"]	NM_002759.4:c.1023_1024insT	NP_002750.1:p.Glu342Ter
		chr2:37122616	["AT","A"]	NM_002759.4:c.958del	NP_002750.1:p.Ile320LeufsTer67
		chr2:37126288	["C","T"]	NM_002759.4:c.908+1G>A					Depressive Episode
		chr2:37126337	["CTG","C"]	NM_002759.4:c.861_862del	NP_002750.1:p.Arg287SerfsTer2
		chr2:37126395	["T","TAA"]	NM_002759.4:c.801_802insTT	NP_002750.1:p.Lys268LeufsTer4				Mixed Anxiety and Depressive Disorder
		chr2:37135483	["C","A"]	NM_002759.4:c.785+1G>T	…
		chr2:37136981	["AC","A"]	NM_002759.4:c.722+3del	…				Encephalitis, Myelitis and Encephalomyelitis
		chr2:37138365	["T","A"]	NM_002759.4:c.594-2A>T	…				Sleep Apnoea
		chr2:37138521	["AC","A"]	NM_002759.4:c.582del	NP_002750.1:p.Thr195ProfsTer21
		chr2:37139657	["G","A"]	NM_002759.4:c.490C>T	NP_002750.1:p.Gln164Ter				Harmful Use of Alcohol; Anxiety Disorder Disorder
		chr2:37139708	["CTG","C"]	NM_002759.4:c.440_441del	NP_002750.1:p.Gly147ValfsTer3
		chr2:37147705	["TC","T"]	NM_002759.4:c.103del	NP_002750.1:p.Pro35LeufsTer12
		chr2:37147746	["G","A"]	NM_002759.4:c.61C>T	NP_002750.1:p.Gln21Ter
		chr2:37147822	["CCTA","C"]	NM_002759.4:c.-15_-13del					Mixed Anxiety and Depressive Disorder
PRKRA	2	chr2:178432108	["C","A"]	NM_003690.5:c.931G>T	NP_003681.1:p.Glu311Ter
		chr2:178432179	["G","GA"]	NM_003690.5:c.859_860insT	NP_003681.1:p.Ser287PhefsTer11				Generalized Anxiety Disorder
		chr2:178443404	["C","A"]	NM_003690.5:c.397-20G>T	…
		chr2:178447553	["C","A"]	NM_003690.5:c.269G>T	NP_003681.1:p.Arg90Ile
		chr2:178450436	["C","CT"]	NM_003690.5:c.66-26_66-25insA	NP_001132989.1:p.Ser3LysfsTer17
		chr2:178451022	["C","T"]	NM_003690.5:c.9G>A	NP_003681.1:p.Gln3=
PNKD	2	chr2:218270587	["G","GC"]	NM_015488.5:c.52_53insC	NP_001070867.1:p.Arg19ProfsTer13
		chr2:218272569	["GGGCCATC","G"]	NM_015488.5:c.236+1013_236+1019del	…				Dependence Syndrome - Alcohol; Harmful Use of Tobacco; Depressive Disorder, Unspecified; Anxiety Disorder, Unspecified;
		chr2:218323285	["G","A"]	NM_015488.5:c.237-16498G>A	NP_072094.1:p.Trp6Ter
		chr2:218323301	["TG","T"]	NM_015488.5:c.237-16483del	NP_072094.1:p.Gln11HisfsTer18
		chr2:218323302	["G","A"]	NM_015488.5:c.237-16481G>A	NP_072094.1:p.Trp12Ter
		chr2:218323317	["G","A"]	NM_015488.5:c.237-16466G>A	NP_072094.1:p.Trp17Ter				Anxiety Disorder, Unspecified; Transient Cerebral Ischaemic Attack, Unspecified; Sleep Apnoea; Carpal Tunnel Syndrome
		chr2:218323353	["G","GC"]	NM_015488.5:c.237-16430_237-16429insC	NP_072094.1:p.Arg31ProfsTer52
		chr2:218323432	["G","A"]	NM_015488.5:c.237-16351G>A	…
		chr2:218339794	["A","ACACC"]	NM_015488.5:c.248_249insCACC	NP_072094.1:p.Arg61HisfsTer23
		chr2:218339796	["A","ACC"]	NM_015488.5:c.250_251insCC	NP_072094.1:p.Arg61ProfsTer36
		chr2:218340091	["C","T"]	NM_015488.5:c.415C>T	NP_072094.1:p.Gln115Ter	Yes	Uncertain Significance	Paroxysmal Non-Kinesigenic Dyskinesia
		chr2:218340097	["C","T"]	NM_015488.5:c.421C>T	NP_072094.1:p.Gln117Ter
		chr2:218340727	["G","A"]	NM_015488.5:c.466-1G>A	…
		chr2:218341984	["CCT","C"]	NM_015488.5:c.620_621del	NP_072094.1:p.Leu184ValfsTer57
		chr2:218342030	["GC","G"]	NM_015488.5:c.667del	NP_072094.1:p.Ala199ProfsTer50
		chr2:218344454	["G","C"]	NM_015488.5:c.869-1G>C	…				Carpal Tunnel Syndrome
		chr2:218344536	["G","A"]	NM_015488.5:c.950G>A	NP_072094.1:p.Trp293Ter
		chr2:218344807	["G","C"]	NM_015488.5:c.985-1G>C	…	Yes	Uncertain Significance	Paroxysmal Non-Kinesigenic Dyskinesia	Harmful Use of Tobacco; Other Somatoform Disorders; Amaurosis Fugax
COL6A3	2	chr2:237325670	["C","T"]	NM_004369.4:c.9383G>A	NP_004360.2:p.Trp3128Ter
		chr2:237325704	["CT","C"]	NM_004369.4:c.9350del	NP_004360.2:p.Asp3117AlafsTer10				Harmful Use of Alcohol
		chr2:237325726	["T","G"]	NM_004369.4:c.9329-2A>C	…				Migrane
		chr2:237333492	["T","TA"]	NM_004369.4:c.9285_9286insT	NP_004360.2:p.Asn3096Ter
		chr2:237334724	["A","AC"]	NM_004369.4:c.9130_9131insG	NP_004360.2:p.Val3044GlyfsTer49
		chr2:237334890	["C","G"]	NM_004369.4:c.8966-1G>C	…	Yes	Pathogenic	DYT27
		chr2:237334890	["C","T"]	NM_004369.4:c.8966-1G>A	…
		chr2:237334891	["T","C"]	NM_004369.4:c.8966-2A>G	…
		chr2:237336335	["GGCTTGGCAGCC","G"]	NM_004369.4:c.8766_8776del	NP_004360.2:p.Val2923AspfsTer5
		chr2:237340998	["T","A"]	NM_004369.4:c.7918A>T	NP_004360.2:p.Lys2640Ter
		chr2:237342140	["GC","G"]	NM_004369.4:c.7691del	NP_004360.2:p.His2564LeufsTer61	Yes	Uncertain	Collagen VI-related myopathy, Bethlem myopathy 1
		chr2:237342162	["CT","C"]	NM_004369.4:c.7669del	…
		chr2:237342163	["T","A"]	NM_004369.4:c.7669-2A>T	…	Yes	Likely Pathogenic	Dystonia 27, Bethlem myopathy 1, Ullrich congenital muscular dystrophy 1
		chr2:237344349	["C","A"]	NM_004369.4:c.7668+1G>T	…
		chr2:237344754	["G","A"]	NM_004369.4:c.7264C>T	NP_004360.2:p.Arg2422Ter	Yes	Likely Pathogenic	Bethlem myopathy 1	Sleep Apnoea
		chr2:237345057	["C","T"]	NM_004369.4:c.7162+1G>A	…				Transient Cerebral Ischaemic Attack
		chr2:237347812	["G","A"]	NM_004369.4:c.7024C>T	NP_004360.2:p.Arg2342Ter	Yes	Pathogenic	No details provided	Carpal Tunnel Syndrome
		chr2:237351159	["G","A"]	NM_004369.4:c.6787C>T	NP_004360.2:p.Arg2263Ter	Yes	Likely Pathogenic	No details provided
		chr2:237354935	["C","T"]	NM_004369.4:c.6592-1G>A	…				Bipolar Affective Disorder
		chr2:237357337	["C","T"]	NM_004369.4:c.6591+1G>A	…
		chr2:237358535	["TC","T"]	NM_004369.4:c.6458del	NP_004360.2:p.Arg2154GlufsTer88
		chr2:237358553	["C","A"]	NM_004369.4:c.6439G>T	NP_004360.2:p.Glu2147Ter
		chr2:237364349	["C","G"]	NM_004369.4:c.5917+1G>C	…
		chr2:237358568	["G","A"]	NM_004369.4:c.6424C>T	NP_004360.2:p.Arg2142Ter	Yes	Uncertain	Bethlem myopathy 1
		chr2:237363366	["G","A"]	NM_004369.4:c.5950C>T	NP_004360.2:p.Arg1984Ter	Yes	Likely Pathogenic	Ullrich congential muscular dystrophy 1
		chr2:237366753	["CTT","C"]	NM_004369.4:c.5435_5436del	NP_004360.2:p.Leu1813GlyfsTer5				Depressive Episode; Migraine
		chr2:237367158	["G","A"]	NM_004369.4:c.5029C>T	NP_004360.2:p.Gln1677Ter
		chr2:237367177	["A","T"]	NM_004369.4:c.5010T>A	NP_004360.2:p.Tyr1670Ter	Yes	Pathogenic	No details provided
		chr2:237367287	["C","G"]	NM_004369.4:c.4901-1G>C	…
		chr2:237368674	["G","A"]	NM_004369.4:c.4789C>T	NP_004360.2:p.Arg1597Ter
		chr2:237369035	["C","CCCAA"]	NM_004369.4:c.4427_4428insTTGG	NP_476507.3:p.Val870TrpfsTer8
		chr2:237369097	["G","A"]	NM_004369.4:c.4366C>T	NP_004360.2:p.Arg1456Ter	Yes	Pathogenic	Bethlem myopathy 1
		chr2:237371774	["G","A"]	NM_004369.4:c.4243C>T	NP_004360.2:p.Gln1415Ter
		chr2:237372172	["AC","A"]	NM_004369.4:c.3846del	NP_004360.2:p.Glu1283SerfsTer4
		chr2:237374937	["G","A"]	NM_004369.4:c.3154C>T	NP_004360.2:p.Gln1052Ter
		chr2:237375022	["T","G"]	NM_004369.4:c.3071-2A>C	…				Depressive Episode
		chr2:237376857	["A","AG"]	NM_004369.4:c.2984_2985insC	NP_004360.2:p.Ala996CysfsTer32
		chr2:237377207	["G","A"]	NM_004369.4:c.2635C>T	NP_004360.2:p.Gln879Ter
		chr2:237377222	["G","A"]	NM_004369.4:c.2620C>T	NP_004360.2:p.Arg874Ter	Yes	Pathogenic	Bethlem myopathy 1
		chr2:237377249	["C","A"]	NM_004369.4:c.2593G>T	NP_004360.2:p.Glu865Ter
		chr2:237378635	["C","A"]	NM_004369.4:c.2497+1G>T	…				Hydrocephalus
		chr2:237378642	["G","A"]	NM_004369.4:c.2491C>T	NP_004360.2:p.Gln831Ter
		chr2:237378705	["G","A"]	NM_004369.4:c.2428C>T	NP_004360.2:p.Gln810Ter
		chr2:237379202	["AAAAG","A"]	NM_004369.4:c.1932_1935del	NP_004360.2:p.Gly646GlnfsTer16				Depressive Episode; Anxiety Disorder
		chr2:237380914	["C","T"]	NM_004369.4:c.1897+1G>A	…
		chr2:237380955	["GC","G"]	NM_004369.4:c.1858del	NP_004360.2:p.Leu620CysfsTer43
		chr2:237380958	["AG","A"]	NM_004369.4:c.1855del	NP_004360.2:p.Gly619AlafsTer44
		chr2:237387738	["T","TG"]	NM_004369.4:c.1155_1156insC	NP_004360.2:p.Arg386GlnfsTer11				Sleep Apnoea
		chr2:237387941	["TC","T"]	NM_004369.4:c.954del	NP_004360.2:p.Glu318AspfsTer36
		chr2:237388185	["C","T"]	NM_004369.4:c.710-1G>A	…				Anxiety Disorder
		chr2:237394665	["C","CT"]	NM_004369.4:c.630_631insA	NP_004360.2:p.Gly211ArgfsTer23				Sleep Apnoea
		chr2:237394798	["CTT","C"]	NM_004369.4:c.499_500del	NP_004360.2:p.Ser167CysfsTer2
		chr2:237394819	["A","AG"]	NM_004369.4:c.476_477insC	NP_004360.2:p.Leu160SerfsTer7
		chr2:237395056	["CA","C"]	NM_004369.4:c.241del	NP_004360.2:p.Val81SerfsTer13
		chr2:237395114	["A","ACT"]	NM_004369.4:c.181_182insAG	NP_004360.2:p.Phe61Ter
		chr2:237395121	["G","A"]	NM_004369.4:c.175C>T	NP_004360.2:p.Arg59Ter	Yes	Pathogenic	Dystonia 27, Bethlem myopathy 1, Ullrich congenital muscular dystrophy 1	Sleep Apnoea
		chr2:237395124	["CA","C"]	NM_004369.4:c.173del	NP_004360.2:p.Arg59GlufsTer8
ADCY5	3	chr3:123286768	["G","A"]	NM_001199642.1:c.2524C>T	NP_001186571.1:p.Arg842Ter
		chr3:123291123	["TC","T"]	NM_001199642.1:c.2268del	NP_001186571.1:p.Phe757LeufsTer50				Multi-infarct Dementia; Vascular Dementia
		chr3:123291274	["C","A"]	NM_001199642.1:c.2116G>T	NP_001186571.1:p.Glu706Ter
		chr3:123296128	["G","A"]	NM_001199642.1:c.1969C>T	NP_001186571.1:p.Gln657Ter
		chr3:123296978	["G","A"]	NM_001199642.1:c.1880+375C>T	…
		chr3:123304066	["C","T"]	NM_001199642.1:c.1509+1G>A	…	Yes	Likely Pathogenic	No details provided
		chr3:123304086	["AG","A"]	NM_001199642.1:c.1491del	NP_001186571.1:p.Ala498ArgfsTer120
		chr3:123319672	["A","G"]	NM_001199642.1:c.1206+2T>C	…
		chr3:123327687	["GC","G"]	NM_001199642.1:c.829del	NP_001186571.1:p.Glu277SerfsTer29
		chr3:123328643	["C","A"]	NM_001199642.1:c.755+1G>T	…				Acute Intoxication - Alcohol; Harmful Use of Alcohol
		chr3:123328730	["A","AC"]	NM_001199642.1:c.668_669insG	NP_001186571.1:p.Val224CysfsTer14
		chr3:123328782	["CCT","C"]	NM_001199642.1:c.618_619del	NP_001186571.1:p.Val207GlufsTer30
		chr3:123347879	["G","GA"]	NM_001199642.1:c.258_259insT	NP_001186571.1:p.Pro87SerfsTer23
		chr3:123368047	["C","G"]	NM_001199642.1:c.85-15466G>C	…
		chr3:123416250	["CTCTT","C"]	NM_001199642.1:c.19_22del	NP_001186571.1:p.Gly7ValfsTer87
		chr3:123448116	["CAGCCGCCGCCGCCG","C"]	NM_001378259.1:c.431_444del	NP_001365188.1:p.Ala144AspfsTer179
		chr3:123352481	["CG","C"]	NM_001199642.1:c.186del	NP_001186571.1:p.Glu63SerfsTer32
		chr3:123352539	["C","T"]	NM_001199642.1:c.127G>A	NP_001186571.1:p.Gly43Ser
		chr3:123367899	["C","T"]	NM_001199642.1:c.85-15318G>A	…
		chr3:123416249	["CCT","C"]	NM_001199642.1:c.20_21del	NP_001186571.1:p.Gly7ValfsTer6
		chr3:123447856	["G","T"]	NM_001378259.1:c.690C>A	NP_001365188.1:p.Tyr230Ter
		chr3:123448516	["C","CG"]	NM_001378259.1:c.29_30insC	NP_001365188.1:p.Tyr12LeufsTer75				Anxiety Disorder
VPS41	7	chr7:38743543	["C","CT"]	NM_014396.4:c.1982-2_1982-1insA	…
		chr7:38745558	["C","T"]	NM_014396.4:c.1981+1G>A	…
		chr7:38745577	["CT","C"]	NM_014396.4:c.1964del	NP_055211.2:p.Glu655GlyfsTer6
		chr7:38752229	["G","A"]	NM_014396.4:c.1873C>T	NP_055211.2:p.Arg625Ter
		chr7:38754734	["C","A"]	NM_014396.4:c.1756G>T	NP_055211.2:p.Glu586Ter
		chr7:38754753	["C","A"]	NM_014396.4:c.1738-1G>T	…
		chr7:38756975	["A","AG"]	NM_014396.4:c.1557_1558insC	NP_055211.2:p.Tyr520LeufsTer2				Bipolar Affective Disorder, Unspecified
		chr7:38758392	["ATCTT","A"]	NM_014396.4:c.1513_1516del	NP_055211.2:p.Ser505ArgfsTer27				Carpal Tunnel Syndrome; Hemiplegia, Unspecified
		chr7:38765579	["C","A"]	NM_014396.4:c.1329+1G>T	…
		chr7:38767550	["CAT","C"]	NM_014396.4:c.1235_1236del	NP_055211.2:p.Ile413SerfsTer19				Anxiety Disorder, Unspecified
		chr7:38767552	["T","TGA"]	NM_014396.4:c.1231_1232insTC	NP_055211.2:p.Tyr411PhefsTer4				Unspecified Dementia; Harmful Use of Tobacco; Essential Tremor; Paralytic Syndrome, Unspecified; Myelopathy in Diseases Classified Elsewhere
		chr7:38771227	["G","A"]	NM_014396.4:c.1156C>T	NP_055211.2:p.Gln386Ter
		chr7:38772520	["A","T"]	NM_014396.4:c.1128+2T>A	…				Severe Depressive Episode Without Psychotic Symptoms; Unspecified Disorder of Adult Personality and Behaviour; Carpal Tunnel Syndrome
		chr7:38772566	["G","A"]	NM_014396.4:c.1084C>T	NP_055211.2:p.Gln362Ter
		chr7:38772572	["G","A"]	NM_014396.4:c.1078C>T	NP_055211.2:p.Arg360Ter
		chr7:38772594	["TC","T"]	NM_014396.4:c.1057del	NP_055211.2:p.Asp353MetfsTer3
		chr7:38774185	["A","T"]	NM_014396.4:c.942T>A	NP_055211.2:p.Cys314Ter
		chr7:38776777	["C","T"]	NM_014396.4:c.785-1G>A	…
		chr7:38795470	["CA","C"]	NM_014396.4:c.713del	NP_055211.2:p.Val238AlafsTer6
		chr7:38796830	["C","T"]	NM_014396.4:c.485G>A	NP_055211.2:p.Trp162Ter
		chr7:38796930	["A","C"]	NM_014396.4:c.451-66T>G	…
		chr7:38796930	["A","G"]	NM_014396.4:c.451-66T>C	…
		chr7:38796931	["C","T"]	NM_014396.4:c.451-67G>A	…
		chr7:38817822	["TC","T"]	NM_014396.4:c.446del	NP_055211.2:p.Lys149ArgfsTer11
		chr7:38821264	["AC","A"]	NM_014396.4:c.324del	NP_055211.2:p.Gln109ArgfsTer29
		chr7:38830253	["C","T"]	NM_014396.4:c.321+1G>A	…
		chr7:38862580	["CAAGT","C"]	NM_014396.4:c.212_215del	NP_055211.2:p.Asp71AlafsTer11
		chr7:38869218	["A","C"]	NM_014396.4:c.96T>G	NP_055211.2:p.Tyr32Ter				Parkinson's Disease
		chr7:38869254	["C","T"]	NM_014396.4:c.61-1G>A	…
		chr7:38898108	["AT","A"]	NM_014396.4:c.44del	NP_055211.2:p.Ser15LeufsTer16
		chr7:38909153	["C","A"]	NM_014396.4:c.21+1G>T	…
SGCE	7	chr7:94587714	["G","A"]	NM_003919.3:c.1297+975C>T	…				Essential Tremor
		chr7:94587741	["G","A"]	NM_003919.3:c.1297+948C>T	…				Recurrent Depressive Disorder, Unspecified
		chr7:94588688	["C","CCTGTAGT"]	NM_003919.3:c.1297_1297+1insACTACAG	…
		chr7:94588711	["C","CT"]	NM_003919.3:c.1274_1275insA	NP_003910.1:p.Ile426AspfsTer9
		chr7:94598818	["CTG","C"]	NM_003919.3:c.1211_1212del	NP_003910.1:p.Asp404GlufsTer3				Anxiety Disorder, Unspecified
		chr7:94598914	["G","A"]	NM_003919.3:c.1114C>T	NP_003910.1:p.Arg372Ter	Yes	Pathogenic	Myoclonus Dystonia	Depressive Episode; Anxiety Disorder
		chr7:94598965	["T","C"]	NM_003919.3:c.1065-2A>G	…	Yes	Likely Pathogenic	Myoclonus Dystonia
		chr7:94600843	["CTTTGT","C"]	NM_003919.3:c.841_845del	NP_003910.1:p.Gln281ValfsTer15
		chr7:94603305	["C","T"]	NM_003919.3:c.810G>A	NP_003910.1:p.Trp270Ter	Yes	Pathogenic	Myoclonus Dystonia
		chr7:94603331	["A","AT"]	NM_003919.3:c.783_784insA	NP_003910.1:p.Phe262IlefsTer8
		chr7:94603342	["CAT","C"]	NM_003919.3:c.774_775del	NP_003910.1:p.Cys258Ter
		chr7:94618843	["GCTGCCACACATTT","G"]	NM_003919.3:c.578_590del	NP_003910.1:p.Glu194ProfsTer2
		chr7:94618934	["T","G"]	NM_003919.3:c.486A>C	NP_003910.1:p.Ala162=
		chr7:94619001	["C","A"]	NM_003919.3:c.464-45G>T	…
		chr7:94628303	["G","A"]	NM_003919.3:c.289C>T	NP_003910.1:p.Arg97Ter	Yes	Pathogenic	Myoclonus Dystonia	Myoclonus
		chr7:94639449	["C","G"]	NM_003919.3:c.110-9608G>C	…
		chr7:94644605	["C","A"]	NM_003919.3:c.109+11385G>T	…
		chr7:94644605	["C","G"]	NM_003919.3:c.109+11385G>C	…
		chr7:94644669	["T","C"]	NM_003919.3:c.109+11321A>G	…
RELN	7	chr7:103472838	["G","A"]	NM_005045.4:c.10357C>T	NP_005036.2:p.Arg3453Ter	Yes	Uncertain Significance	Epilepsy, Familial temporal lobe 7; Norman-Roberts syndrome
		chr7:103486204	["G","A"]	NM_005045.4:c.9976C>T	NP_005036.2:p.Arg3326Te	Yes	Pathogenic	Rolandic Epilepsy
		chr7:103486369	["CTTTAATA","C"]	NM_005045.4:c.9812_9818del	NP_005036.2:p.Asp3271ValfsTer19
		chr7:103486398	["A","AAAAC"]	NM_005045.4:c.9781_9782insGTTT	NP_005036.2:p.Phe3261CysfsTer11
		chr7:103489741	["C","G"]	NM_005045.4:c.9763+1G>C	…				Depressive Episode, Unspecified; Sleep Apnoea
		chr7:103490756	["G","A"]	NM_005045.4:c.9517C>T	NP_005036.2:p.Gln3173Ter				Posttraumatic Stress Disorder
		chr7:103497927	["C","T"]	NM_005045.4:c.8844-1G>A	…
		chr7:103503014	["A","G"]	NM_005045.4:c.8489+2T>C	…
		chr7:103510896	["CA","C"]	NM_005045.4:c.8230del	NP_005036.2:p.Thr2744ProfsTer4
		chr7:103522059	["CCA","C"]	NM_005045.4:c.7632_7633del	NP_005036.2:p.Thr2744ProfsTer4
		chr7:103523532	["C","T"]	NM_005045.4:c.7350-1G>A	NP_005036.2:p.Ala2545ArgfsTer14				Migrane, Unspecified
		chr7:103535314	["A","G"]	NM_005045.4:c.7349+2T>C	…
		chr7:103539123	["G","A"]	NM_005045.4:c.7135C>T	NP_005036.2:p.Gln2379Ter				Myasthenia Gravis
		chr7:103539166	["G","C"]	NM_005045.4:c.7092C>G	NP_005036.2:p.Tyr2364Ter				Dependence Syndrome - Alcohol
		chr7:103545123	["C","T"]	NM_005045.4:c.6523+1G>A	…
		chr7:103545164	["TA","T"]	NM_005045.4:c.6484del	NP_005036.2:p.Ser2162AlafsTer16
		chr7:103545322	["G","A"]	NM_005045.4:c.6325C>T	NP_005036.2:p.Gln2109Ter	Yes	Likely Pathogenic	Lissencephaly
		chr7:103557964	["C","T"]	NM_005045.4:c.5614+1G>A	…				Depressive Episode, Unspeicfied; Mixed Anxiety and Depressive Disorder
		chr7:103561841	["G","A"]	NM_005045.4:c.5323C>T	NP_005036.2:p.Arg1775Ter				Moderate Depressive Episode; Generalised Anxiety Disorder
		chr7:103565406	["C","T"]	NM_005045.4:c.5082G>A	NP_005036.2:p.Trp1694Ter
		chr7:103572253	["G","A"]	NM_005045.4:c.4519C>T	NP_005036.2:p.Gln1507Ter
		chr7:103593723	["G","A"]	NM_005045.4:c.3871C>T	NP_005036.2:p.Arg1291Ter	Yes	Pathogenic	Epilepsy, Familial temporal lobe 7; Norman-Roberts syndrome
		chr7:103593738	["G","A"]	NM_005045.4:c.3856C>T	NP_005036.2:p.Arg1286Ter
		chr7:103604455	["G","A"]	NM_005045.4:c.3037C>T	NP_005036.2:p.Gln1013Ter
		chr7:103610705	["G","A"]	NM_005045.4:c.2998C>T	NP_005036.2:p.Gln1000Ter
		chr7:103611609	["A","G"]	NM_005045.4:c.2895+2T>C	…				Nerve Root and Plexus Compressions in Intervertebral Disk Disorders
		chr7:103635521	["TG","T"]	NM_005045.4:c.2370del	NP_005036.2:p.Gln790HisfsTer16				Epilepsy, Unspecified
		chr7:103640611	["T","C"]	NM_005045.4:c.2003-2A>G	…
		chr7:103650290	["CAT","C"]	NM_005045.4:c.1987_1988del	NP_005036.2:p.Trp663GlyfsTer3
		chr7:103650376	["G","A"]	NM_005045.4:c.1900C>T	NP_005036.2:p.Arg634Ter
		chr7:103682156	["G","A"]	NM_005045.4:c.1249C>T	NP_005036.2:p.Gln417Ter	Yes	Likely pathogenic	Lissencephaly
		chr7:103697852	["C","A"]	NM_005045.4:c.1143+1G>T	…
		chr7:103749434	["TG","T"]	NM_005045.4:c.649del	NP_005036.2:p.Asn217IlefsTer35				Intraspinal Abscess and Granuloma
		chr7:103753215	["C","T"]	NM_005045.4:c.545-1G>A	…
		chr7:103989130	["C","A"]	NM_005045.4:c.226+1G>T	…
		chr7:103989130	["C","G"]	NM_005045.4:c.226+1G>C	…
		chr7:103989324	["G","GA"]	NM_005045.4:c.32_33insT	NP_005036.2:p.Leu12ProfsTer74
THAP1	8	chr8:42838144	["G","A"]	NM_018105.3:c.460C>T	NP_060575.1:p.Gln154Ter	Yes	Pathogenic	Dystonia 6	Myelopathy in Diseases Classified Elsewhere
		chr8:42839292	["CA","C"]	NM_018105.3:c.162del	NP_060575.1:p.Ser55GlnfsTer18
		chr8:42839317	["TA","T"]	NM_018105.3:c.137del	NP_060575.1:p.Lys46AsnfsTer27
		chr8:42843022	["A","C"]	NM_018105.3:c.71+2T>G	…
TOR1A	9	chr9:129813988	["TAA","T"]	NM_000113.3:c.984_985del	NP_000104.1:p.Tyr328Ter
		chr9:129814009	["GT","G"]	NM_000113.3:c.963del	NP_000104.1:p.Val322CysfsTer5				Postviral Fatigue Syndrome
		chr9:129814033	["ACTCT","A"]	NM_000113.3:c.939_942del	NP_000104.1:p.Phe314GlnfsTer12				Depressive Episode, Unspecified
		chr9:129814091	["C","A"]	NM_000113.3:c.880G>T	NP_000104.1:p.Glu294Ter	Yes	Likely Pathogenic	No details provided	Myelopathy in Diseases Classified Elsewhere
		chr9:129814109	["G","A"]	NM_000113.3:c.862C>T	NP_000104.1:p.Arg288Ter	Yes	Pathogenic	Dystonia 1 (DYT1)
		chr9:129814115	["G","A"]	NM_000113.3:c.856C>T	NP_000104.1:p.Gln286Ter	Yes	Uncertain Significance	No details provided
		chr9:129814127	["G","A"]	NM_000113.3:c.844C>T	NP_000104.1:p.Arg282Ter
		chr9:129814177	["TAATC","T"]	NM_000113.3:c.795_798del	NP_000104.1:p.Tyr265Ter
		chr9:129818524	["CTT","C"]	NM_000113.3:c.745_746del	NP_000104.1:p.Asn249GlnfsTer10
		chr9:129818630	["CT","C"]	NM_000113.3:c.639del	NP_000104.1:p.Ile214SerfsTer44
		chr9:129818744	["C","T"]	NM_000113.3:c.620+1G>A	…
		chr9:129818796	["T","TA"]	NM_000113.3:c.568_569insT	NP_000104.1:p.Tyr190LeufsTer2
		chr9:129822764	["TATGAAAC","T"]	NM_000113.3:c.262_268del	NP_000104.1:p.Asn88GlnfsTer35
		chr9:129822772	["C","CA"]	NM_000113.3:c.252_253insT	NP_000104.1:p.Gly85TrpfsTer43				Depressive Episode, Unspecified
		chr9:129823956	["A","AG"]	NM_000113.3:c.129_130insC	NP_000104.1:p.Cys44LeufsTer14
		chr9:129824111	["T","TTC"]	NM_000113.3:c.-27_-26insGA	…
CIZ1	9	chr9:128166758	["C","T"]	NM_012127.3:c.2487+1G>A	…
		chr9:128167161	["TCA","T"]	NM_012127.3:c.2300_2301del	NP_036259.2:p.Arg767IlefsTer59
		chr9:128169143	["TC","T"]	NM_012127.3:c.2205del	NP_036259.2:p.Asp735GlufsTer32	Yes	Benign	Dystonia
		chr9:128169426	["GCC","G"]	NM_012127.3:c.2126_2127del	NP_036259.2:p.His709GlnfsTer11				Lesion of Ulnar Nerve
		chr9:128169432	["G","A"]	NM_012127.3:c.2119C>T	NP_036259.2:p.Gln707Ter				Lesion of Ulnar Nerve
		chr9:128169462	["GGGTTTTGA","G"]	NM_012127.3:c.2090_2097del	NP_036259.2:p.Pro697LeufsTer11
		chr9:128176458	["CAT","C"]	NM_012127.3:c.1837_1838del	NP_036259.2:p.Ser613GlyfsTer35
		chr9:128178390	["G","GT"]	NM_012127.3:c.1598_1599insA	NP_036259.2:p.Asn533LysfsTer25
		chr9:128178988	["C","A"]	NM_012127.3:c.1219G>T	NP_036259.2:p.Val407Leu
		chr9:128179081	["G","A"]	NM_012127.3:c.1126C>T	NP_036259.2:p.Gln376Ter
		chr9:128179117	["G","A"]	NM_012127.3:c.1090C>T	NP_036259.2:p.Gln364Ter
		chr9:128179252	["G","A"]	NM_012127.3:c.955C>T	NP_036259.2:p.Gln319Ter
		chr9:128179279	["G","A"]	NM_012127.3:c.928C>T	NP_036259.2:p.Arg310Ter
		chr9:128179375	["G","A"]	NM_012127.3:c.832C>T	NP_036259.2:p.Gln278Ter
		chr9:128179388	["AG","A"]	NM_012127.3:c.820del	NP_036259.2:p.Pro274GlnfsTer6				Multiple Sclerosis; Demyelinating Disease of Central Nervous System
		chr9:128179417	["T","C"]	NM_012127.3:c.792-2A>G	…
		chr9:128180414	["C","G"]	NM_012127.3:c.791+1G>C	…
		chr9:128180414	["C","T"]	NM_012127.3:c.791+1G>A	…				Acute Intoxication - Alcohol; Dependency Syndrome - Alcohol
		chr9:128185552	["G","A"]	NM_012127.3:c.583C>T	NP_036259.2:p.Arg195Ter
		chr9:128185618	["G","A"]	NM_012127.3:c.517C>T	NP_036259.2:p.Gln173Ter
		chr9:128185690	["G","A"]	NM_012127.3:c.445C>T	NP_036259.2:p.Gln149Ter
		chr9:128185715	["TG","T"]	NM_012127.3:c.421del	NP_036259.2:p.Gln141AsnfsTer29
		chr9:128190403	["AGATT","A"]	NM_012127.3:c.213_216del	NP_036259.2:p.Gln72AlafsTer97
		chr9:128190446	["T","C"]	NM_012127.3:c.171-2A>G	…
		chr9:128190799	["A","C"]	NM_012127.3:c.59T>G	NP_036259.2:p.Leu20Ter
		chr9:128190808	["AGCTGCTGCTGCTGTTGCTGGAGCT","A"]	NM_012127.3:c.51_74del	NP_036259.2:p.Gln17_Gln24del	Yes	Uncertain significance	Dystonia
		chr9:128190814	["TGCTGCTGTTGCTGGA","T"]	NM_012127.3:c.45_59del	NP_036259.2:p.Gln31_Leu35del
		chr9:128190836	["G","A"]	NM_012127.3:c.22C>T	NP_036259.2:p.Gln8Ter				Depressive Episode; Sleep Apnoea
		chr9:128191431	["C","G"]	NM_012127.3:c.-5-569G>C	…
		chr9:128191861	["G","A"]	NM_012127.3:c.-5-999C>T	NP_001244904.1:p.Gln27Ter
KCNMA1	10	chr10:76885018	["C","T"]	NM_001014797.3:c.3524+2273G>A	…
		chr10:76887295	["G","A"]	NM_001014797.3:c.3520C>T	NP_001014797.1:p.Gln1174Ter				Mixed Anxiety and Depressive Disorder
		chr10:76887379	["T","C"]	NM_001014797.3:c.3436A>G	NP_001014797.1:p.Ser1146Gly	Yes	Uncertain Significance	Paroxysmal nonkinesigenic dyskinesia
		chr10:76889491	["T","TCAGC"]	NM_001014797.3:c.3258_3259insGCTG	NP_001014797.1:p.Arg1087AlafsTer24
		chr10:76889571	["T","C"]	NM_001014797.3:c.3181-2A>G	…
		chr10:76914104	["TTGAC","T"]	NM_001014797.3:c.2854+833_2854+836del	NP_001258448.1:p.Asn962LysfsTer10				Carpal Tunnel Syndrome
		chr10:76944770	["TA","T"]	NM_001014797.3:c.2740+4del	…				Delirium; Bipolar Affective Disorder
		chr10:76949213	["CA","C"]	NM_001014797.3:c.2477del	NP_001014797.1:p.Val826GlyfsTer28				Depressive Episode
		chr10:76949363	["G","A"]	NM_001014797.3:c.2326C>T	NP_001014797.1:p.Arg776Ter	Yes	Pathogenic	Paroxysmal nonkinesigenic dyskinesia
		chr10:76974431	["G","GTTGA"]	NM_001014797.3:c.2105-4365_2105-4364insTCAA	…
		chr10:76974454	["TA","T"]	NM_001014797.3:c.2105-4386del	…
		chr10:76974470	["TC","T"]	NM_001014797.3:c.2105-4402del	…
		chr10:77001406	["C","T"]	NM_001014797.3:c.2104+10561G>A	…
		chr10:77001564	["G","T"]	NM_001014797.3:c.2104+10403C>A	NP_001154824.1:p.Tyr703Ter
		chr10:77008184	["C","A"]	NM_001014797.3:c.2104+3783G>T	…
		chr10:77011982	["A","AT"]	NM_001014797.3:c.2088_2089insA	NP_001014797.1:p.Cys697MetfsTer7
		chr10:77012517	["A","C"]	NM_001014797.3:c.2028-474T>G	…				Sleep Apnoea
		chr10:77012533	["C","CA"]	NM_001014797.3:c.2028-491_2028-490insT	…				Depressive Episode
		chr10:77012543	["CAG","C"]	NM_001014797.3:c.2028-499_2028-498del	…
		chr10:77012558	["C","T"]	NM_001014797.3:c.2028-515G>A	…
		chr10:77027822	["C","T"]	NM_001014797.3:c.1928+1G>A	…				Dependence Syndrome - Alcohol; Psychotic Disorder due to Alcohol; Recurrent Depressive Disorder; Personality Disorder
		chr10:77027823	["C","CG"]	NM_001014797.3:c.1927_1928insC	NP_001014797.1:p.Arg643ProfsTer9
		chr10:77636784	["AC","A"]	NM_001014797.3:c.378+482del	NP_001258449.1:p.Ser201Ter
		chr10:77636862	["G","GC"]	NM_001014797.3:c.378+402_378+403insG	NP_001258449.1:p.Leu175AlafsTer23
		chr10:77636940	["A","AC"]	NM_001014797.3:c.378+324_378+325insG	NP_001309768.1:p.Trp149ValfsTer19
		chr10:77636999	["C","T"]	NM_001014797.3:c.378+266G>A	NP_001258449.1:p.Trp129Ter
		chr10:77637007	["C","G"]	NM_001014797.3:c.378+258G>C	…
		chr10:77637415	["CTCCA","C"]	NM_001014797.3:c.229_232del	NP_001014797.1:p.Val77ArgfsTer19				Carpal Tunnel Syndrome
		chr10:77637431	["A","AT"]	NM_001014797.3:c.211_212insA	NP_001014797.1:p.Ile71AsnfsTer62
		chr10:77637608	["CTG","C"]	NM_001014797.3:c.36_37del	NP_001014797.1:p.Ser12ArgfsTer12
ANO3	11	chr11:26189187	["T","A"]	NM_001313726.2:c.11T>A	NP_001300655.1:p.Leu4Ter
		chr11:26189191	["AT","A"]	NM_001313726.2:c.15del	NP_001300655.1:p.Lys5AsnfsTer27
		chr11:26189275	["ACT","A"]	NM_001313726.2:c.97_98del	NP_001300655.1:p.Glu33ThrfsTer4
		chr11:26309654	["AG","A"]	NM_001313726.2:c.164del	NP_001300655.1:p.Lys55SerfsTer24
		chr11:26309693	["G","A"]	NM_001313726.2:c.203G>A	NP_001300655.1:p.Trp68Ter
		chr11:26309712	["T","A"]	NM_001313726.2:c.222T>A	NP_001300655.1:p.Tyr74Ter				Anxiety Disorder
		chr11:26309715	["TG","T"]	NM_001313726.2:c.224del	NP_001300655.1:p.Asn75MetfsTer4
		chr11:26332312	["C","T"]	NM_001313726.2:c.229+22593C>T	NP_11360655.2:p.Gln13Ter
		chr11:26441957	["C","A"]	NM_001313726.2:c.269C>A	NP_001300655.1:p.Ser90Ter				Cervical Dystonia [Dystonia Cohort]
		chr11:26442003	["C","G"]	NM_001313726.2:c.315C>G	NP_001300655.1:p.Tyr105Ter
		chr11:26443837	["G","A"]	NM_001313726.2:c.496+1G>A	…
		chr11:26463028	["A","G"]	NM_001313726.2:c.497-2A>G	…
		chr11:26474129	["G","A"]	NM_001313726.2:c.615+10981G>A	…				Mixed Anxiety and Depressive Disorder; Obsessive-Compulsive Disorder; Posttraumatic Stress Disorder; Epilepsy; Sleep Apnoea
		chr11:26474130	["T","A"]	NM_001313726.2:c.615+10982T>A	…
		chr11:26508187	["GACAAATAT","G"]	NM_001313726.2:c.691_698del	NP_001300655.1:p.Tyr231AspfsTer6
		chr11:26508244	["C","CTTGA"]	NM_001313726.2:c.756_757insTTGA	NP_001300655.1:p.Met254IlefsTer18
		chr11:26525680	["G","A"]	NM_001313726.2:c.920+1G>A	…
		chr11:26531320	["C","CA"]	NM_001313726.2:c.1036_1037insA	NP_001300655.1:p.Arg346GlnfsTer11
		chr11:26534475	["GACAC","G"]	NM_001313726.2:c.1068_1071del	NP_001300655.1:p.Asn356LysfsTer13				Anxiety Disorder; Carpel Tunnel Syndrome
		chr11:26542022	["GC","G"]	NM_001313726.2:c.1291del	NP_001300655.1:p.Ala431HisfsTer14
		chr11:26542030	["G","A"]	NM_001313726.2:c.1299G>A	NP_001300655.1:p.Trp433Ter
		chr11:26547524	["AT","A"]	NM_001313726.2:c.1445del	NP_001300655.1:p.Leu482TyrfsTer4
		chr11:26598381	["GT","G"]	NM_001313726.2:c.1646del	NP_001300655.1:p.Glu549GlyfsTer10				Acute Intoxication - Alcohol; Harmful Use of Alcohol;
		chr11:26598386	["G","A"]	NM_001313726.2:c.1652G>A	NP_001300655.1:p.Trp551Ter
		chr11:26599591	["C","A"]	NM_001313726.2:c.1896C>A	NP_001300655.1:p.Tyr632Ter				Sleep Apnoea; Nerve Root and Plexus Compressions in Intervertebral Disk Disorders
		chr11:26599610	["C","T"]	NM_001313726.2:c.1915C>T	NP_001300655.1:p.Gln639Ter
		chr11:26634212	["C","T"]	NM_001313726.2:c.2065C>T	NP_001300655.1:p.Arg689Ter	Yes	Uncertain Significance	Dystonia 24 (DYT24)	Depressive Episode, Unspecified; Anxiety Disorder, Unspecified
		chr11:26634309	["T","A"]	NM_001313726.2:c.2162T>A	NP_001300655.1:p.Leu721Ter
		chr11:26635040	["TA","T"]	NM_001313726.2:c.2195del	NP_001300655.1:p.Asn732IlefsTer18
		chr11:26639143	["G","A"]	NM_001313726.2:c.2227-1G>A	…
		chr11:26639242	["G","A"]	NM_001313726.2:c.2324+1G>A	…
		chr11:26641918	["C","T"]	NM_001313726.2:c.2347C>T	NP_001300655.1:p.Arg783Ter
		chr11:26641936	["G","T"]	NM_001313726.2:c.2365G>T	NP_001300655.1:p.Gly789Ter
		chr11:26642030	["G","T"]	NM_001313726.2:c.2458+1G>T	…
		chr11:26643319	["C","T"]	NM_001313726.2:c.2596C>T	NP_001300655.1:p.Arg866Ter
		chr11:26656402	["G","A"]	NM_001313726.2:c.2867G>A	NP_001300655.1:p.Trp956Ter
		chr11:26660331	["C","T"]	NM_001313726.2:c.3016C>T	NP_001300655.1:p.Arg1006Ter
		chr11:26660340	["C","T"]	NM_001313726.2:c.3025C>T	NP_001300655.1:p.Arg1009Ter				Demyelinating Disease of Central Nervous System; Inflammatory Myopathy
TH	11	chr11:2164276	["T","TGA"]	NM_199292.3:c.1543_1544insTC	NP_954986.2:p.Asp515ValfsTer11
		chr11:2165667	["C","G"]	NM_199292.3:c.1293+1G>C	…
		chr11:2165758	["G","GA"]	NM_199292.3:c.1202_1203insT	NP_954986.2:p.Trp402LeufsTer10
		chr11:2165758	["G","T"]	NM_199292.3:c.1203C>A	NP_954986.2:p.Tyr401Ter
		chr11:2165765	["T","G"]	NM_199292.3:c.1198-2A>C	…				Harmful Use of Tobacco
		chr11:2166004	["T","TG"]	NM_199292.3:c.1194_1195insC	NP_954986.2:p.Thr399HisfsTer13
		chr11:2166685	["G","A"]	NM_199292.3:c.1018C>T	NP_954986.2:p.Gln340Ter
		chr11:2166711	["AG","A"]	NM_199292.3:c.993del	NP_954986.2:p.Ala332ProfsTer85				Harmful Use of Tabacco
		chr11:2166893	["G","GGAAGC"]	NM_199292.3:c.927_928insGCTTC	NP_954986.2:p.Leu310AlafsTer3
		chr11:2166939	["GC","G"]	NM_199292.3:c.883del	NP_954986.2:p.Tyr295ThrfsTer16
		chr11:2167864	["A","G"]	NM_199292.3:c.737+2T>C	…
		chr11:2167865	["C","T"]	NM_199292.3:c.737+1G>A	…	Yes	Likely Pathogenic	Autosomal Recessive DOPA responsive dystonia
		chr11:2168573	["CT","C"]	NM_199292.3:c.499del	NP_954986.2:p.Val167CysfsTer70
		chr11:2168614	["G","A"]	NM_199292.3:c.457C>T	NP_954986.2:p.Arg153Ter	Yes	Pathogenic	Autosomal Recessive DOPA responsive dystonia	Hemiplegia
		chr11:2168666	["C","T"]	NM_199292.3:c.406-1G>A	…
		chr11:2169670	["G","A"]	NM_199292.3:c.385C>T	NP_954986.2:p.Arg129Ter	Yes	Pathogenic	Autosomal Recessive DOPA responsive dystonia
		chr11:2169758	["CA","C"]	NM_199292.3:c.298del	NP_954986.2:p.Glu100ArgfsTer14
		chr11:2170710	["A","AT"]	NM_199292.3:c.162_163insA	NP_954986.2:p.Ser55IlefsTer51
		chr11:2170729	["TC","T"]	NM_199292.3:c.145del	NP_954986.2:p.Thr49LeufsTer65
		chr11:2171785	["A","AT"]	NM_199292.3:c.1_2insA	NP_954986.2:p.Met1?
KCNA1	12	chr12:4911436	["C","T"]	NM_000217.3:c.58C>T	NP_000208.2:p.Gln20Ter
		chr12:4911447	["C","CT"]	NM_000217.3:c.69_70insT	NP_000208.2:p.Tyr24LeufsTer44
		chr12:4911535	["A","T"]	NM_000217.3:c.157A>T	NP_000208.2:p.Lys53Ter				Lesion of Plantar Nerve
		chr12:4911639	["CA","C"]	NM_000217.3:c.261del	NP_000208.2:p.Ser88AlafsTer105
		chr12:4911666	["C","A"]	NM_000217.3:c.288C>A	NP_000208.2:p.Tyr96Ter
		chr12:4912750	["G","T"]	NM_000217.3:c.1372G>T	NP_000208.2:p.Glu458Ter	Yes	Uncertain significance	Episodic ataxia type 1	Brachial Plexus Disorders
SNC8A	12	chr12:51688761	["T","A"]	NM_014191.4:c.618T>A	NP_055006.1:p.Tyr206Ter	Yes	Uncertain significance	No details provided	Anxiety Disorder, Unspecified
		chr12:51688805	["C","CT"]	NM_014191.4:c.662_663insT	NP_055006.1:p.Arg223GlnfsTer72
		chr12:51689066	["C","T"]	NM_014191.4:c.706+217C>T	NP_001356717.1:p.Arg226Ter				Narcolepsy and Cataplexy; Sleep Disorder, Unspecified
		chr12:51689097	["G","A"]	NM_014191.4:c.706+248G>A		Yes	Likely Benign	Early infantile epileptic encephalopathy with suppression bursts	Depressive Episode, Unspecified
		chr12:51701142	["A","G"]	NM_014191.4:c.929-2A>G					Anxiety Disorder, Unspecified
		chr12:51721853	["T","TGGTGTCCCTCATCGGCGGCCCCGGC"]	NM_014191.4:c.1943_1944insGGTGTCCCTCATCGGCGGCCCCGGC	NP_001356717.1:p.Ser657GlyfsTer22
		chr12:51721909	["G","A"]	NM_014191.4:c.1998+1G>A	…
		chr12:51721954	["AC","A"]	NM_014191.4:c.1998+45del	…
		chr12:51722019	["C","A"]	NM_014191.4:c.1998+111C>A	…
		chr12:51807185	["T","TGGTCCTGCAGC"]	NM_014191.4:c.5699_5700insGGTCCTGCAGC	NP_001356717.1:p.Ala1864SerfsTer50
NKX2.1	14	chr14:36520094	["C","T"]	NM_001079668.3:c.36G>A	NP_001073136.1:p.Trp12Ter
		chr14:36520120	["C","A"]	NM_001079668.3:c.10G>T	NP_001073136.1:p.Gly4Ter
		chr14:36520125	["C","T"]	NM_001079668.3:c.5G>A	NP_001073136.1:p.Trp2Ter
		chr14:36520287	["C","G"]	NR_103710.1:n.402+608C>G	…
GCH1	14	chr14:54843053	["AC","A"]	NM_000161.3:c.*965del	NP_001019242.1:p.Ser210LeufsTer111				Bipolar Affective Disorder; Depressive Episode; Sleep Apnoea
		chr14:54843055	["C","G"]	NM_000161.3:c.*962G>C
		chr14:54843821	["G","T"]	NM_000161.3:c.*196C>A	NP_001019241.1:p.Cys225Ter				Anxiety Disorder
		chr14:54844000	["C","A"]	NM_000161.3:c.*17G>T
		chr14:54902323	["G","C"]	NM_000161.3:c.341C>G	NP_001019241.1:p.Ser114Ter
		chr14:54902377	["C","T"]	NM_000161.3:c.287G>A	NP_001019241.1:p.Trp96Ter
		chr14:54902506	["C","T"]	NM_000161.3:c.158G>A	NP_001019241.1:p.Trp53Ter	Yes	Pathogenic	GTP cyclohydrolase I deficiency (DYT5)
PRRT2	16	chr16:29813070	["TC","T"]	NM_145239.3:c.15del	NP_660282.2:p.Ser6LeufsTer6	Yes	Likely benign	Episodic kinesigenic dyskinesia
		chr16:29813266	["CCA","C"]	NM_145239.3:c.210_211del	NP_660282.2:p.Glu70AspfsTer63	Yes	Pathogenic	No details Provided
		chr16:29813676	["T","TC"]	NM_145239.3:c.622_623insC	NP_660282.2:p.Ala211SerfsTer14	Yes	Pathogenic	Episodic kinesigenic dyskinesia
		chr16:29813703	["C","T"]	NM_145239.3:c.649C>T	NP_660282.2:p.Arg217Ter	Yes	Pathogenic	Episodic kinesigenic dyskinesia
		chr16:29813772	["C","T"]	NM_145239.3:c.718C>T	NP_660282.2:p.Arg240Ter	Yes	Pathogenic	Episodic kinesigenic dyskinesia
		chr16:29813824	["AG","A"]	NM_145239.3:c.769del	NP_660282.2:p.Glu257ArgfsTer56
		chr16:29814011	["T","G"]	NM_145239.3:c.879+78T>G	…
		chr16:29814418	["T","TG"]	NM_145239.3:c.965_966insG	NP_660282.2:p.Val325SerfsTer16	Yes	Likely Pathogenic	Episodic kinesigenic dyskinesia
		chr16:29814663	["CT","C"]	NM_145239.3:c.*24del	…
		chr16:29814705	["T","TG"]	NM_145239.3:c.*68_*67insG	…				Depressive Episode, Unspecified
GNAL	18	chr18:11689748	["C","CA"]	NM_182978.4:c.185_186insA	NP_892023.1:p.Cys63MetfsTer67
		chr18:11689770	["C","CA"]	NM_182978.4:c.207_208insA	NP_892023.1:p.Pro71AlafsTer59
		chr18:11689822	["G","T"]	NM_182978.4:c.259G>T	NP_892023.1:p.Glu87Ter				Harmful Use of Alcohol
		chr18:11689830	["C","CG"]	NM_182978.4:c.267_268insG	NP_892023.1:p.Lys90GlufsTer40	Yes	Uncertain significance	Dystonia	Carpal Tunnel Syndrome
		chr18:11689831	["A","AGGAGCGCGAGGCGGCCG"]	NM_182978.4:c.268_269insGGAGCGCGAGGCGGCCG	NP_892023.1:p.Lys90ArgfsTer18				Carpal Tunnel Syndrome
		chr18:11752513	["AG","A"]	NM_182978.4:c.377-340del	NP_001356316.1:p.Lys27ArgfsTer36
		chr18:11753947	["T","C"]	NM_182978.4:c.624+2T>C	…				Multiple Scelrosis
CACNA1A	19	chr19:13207320	["C","T"]	NM_023035.3:c.7532G>A	NP_075461.2:p.Trp2511Ter
		chr19:13207419	["AG","A"]	NM_023035.3:c.7434del	NP_075461.2:p.Asn2480ThrfsTer134
		chr19:13207671	["GC","G"]	NM_023035.3:c.7182del	NP_075461.2:p.Arg2395GlyfsTer219
		chr19:13207712	["CG","C"]	NM_023035.3:c.7141del	NP_075461.2:p.Ala2381ProfsTer233
		chr19:13207895	["CTG","C"]	NM_023035.3:c.6958_6959del	NP_075461.2:p.Gln2320AlafsTer188				Sleep Apnoea
		chr19:13207898	["CG","C"]	NM_023035.3:c.6955del	NP_075461.2:p.Gln2319SerfsTer295				Sleep Apnoea
		chr19:13208007	["G","C"]	NM_023035.3:c.6845C>G	NP_075461.2:p.Thr2282Ser
		chr19:13208039	["T","TA"]	NM_023035.3:c.6812_6813insT	NP_075461.2:p.Ser2272LysfsTer40
		chr19:13208779	["G","A"]	NM_023035.3:c.6775C>T	NP_075461.2:p.Arg2259Ter	Yes	Uncertian significance	Episodic Ataxia type 2; Developmental and epileptic encephalopathy 42
		chr19:13224772	["G","T"]	NM_023035.3:c.5644C>A	NP_075461.2:p.Arg1882=
		chr19:13224773	["C","T"]	NM_023035.3:c.5644-1G>A	…
		chr19:13230194	["CAA","C"]	NM_023035.3:c.5435_5436del	NP_075461.2:p.Val1812GlyfsTer8
		chr19:13262835	["T","C"]	NM_023035.3:c.4002-2A>G	…	Yes	Likely pathogenic	Episodic Ataxia type 2; Developmental and epileptic encephalopathy 42
		chr19:13286958	["TG","T"]	NM_023035.3:c.3111del	NP_075461.2:p.Gly1038AlafsTer35
		chr19:13298684	["G","GCTGC"]	NM_023035.3:c.2960_2961insGCAG	NP_075461.2:p.Ser987ArgfsTer85
		chr19:13298686	["T","TGCCCTCGCGGTGCCGC"]	NM_023035.3:c.2958_2959insGCGGCACCGCGAGGGC	NP_075461.2:p.Ser987AlafsTer89
		chr19:13298974	["G","A"]	NM_023035.3:c.2671C>T	NP_075461.2:p.Gln891Ter
		chr19:13308454	["TA","T"]	NM_023035.3:c.1747del	NP_075461.2:p.Arg583GlufsTer29	Yes	Pathogenic	Episodic Ataxia type 2; Developmental and epileptic encephalopathy 42
		chr19:13359712	["C","T"]	NM_023035.3:c.872G>A	NP_075461.2:p.Trp291Ter
		chr19:13455190	["C","T"]	NM_023035.3:c.316G>A	NP_075461.2:p.Ala106Thr
		chr19:13455213	["G","C"]	NM_023035.3:c.294-1C>G	…				Transient Cerebral Ischaemic Attack; Sleep Disorder Unspecified
		chr19:13506092	["G","A"]	NM_023035.3:c.133C>T	NP_075461.2:p.Gln45Ter
		chr19:13506226	["C","A"]	NM_023035.3:c.-2G>T	…
		chr19:13506226	["C","T"]	NM_023035.3:c.-2G>A	…				Trigeminal Neuralgia
TUBB4A	19	chr19:6495200	["G","GC"]	NM_006087.4:c.1298_1299insG	NP_006078.2:p.Glu434ArgfsTer47				Meralgia Paraesthetica
		chr19:6495809	["C","CGACA"]	NM_006087.4:c.689_690insTGTC	NP_006078.2:p.Ala231ValfsTer188
		chr19:6496034	["G","GACTC"]	NM_006087.4:c.464_465insGAGT	NP_006078.2:p.Ile155MetfsTer45	Yes	Uncertain Significance	Hypomyelinating Leukodystrophy 6
		chr19:6496063	["C","A"]	NM_006087.4:c.436G>T	NP_006078.2:p.Gly146Ter				Harmful Use of Tobacco
		chr19:6496131	["T","G"]	NM_006087.4:c.368A>C	NP_006078.2:p.Glu123Ala
		chr19:6496151	["GAC","G"]	NM_006087.4:c.349_350del	NP_006078.2:p.Leu117GlyfsTer37
		chr19:6496190	["CTT","C"]	NM_006087.4:c.310_311del	NP_006078.2:p.Gly104AlafsTer50				Migraine, Unspecified; Cerebral Cysts
		chr19:6496196	["C","T"]	NM_006087.4:c.303G>A	NP_006078.2:p.Trp101Ter
		chr19:6501294	["G","T"]	NM_006087.4:c.270C>A	NP_006078.2:p.Phe90Leu	Yes	Uncertain Significance	Hypomyelinating Leukodystrophy 6
		chr19:6501317	["G","A"]	NM_006087.4:c.247C>T	NP_006078.2:p.Gln83Ter
		chr19:6501369	["C","T"]	NM_006087.4:c.195G>A	NP_006078.2:p.Leu65=
		chr19:6501513	["A","G"]	NM_006087.4:c.166+2T>C	…
		chr19:6501514	["C","T"]	NM_006087.4:c.166+1G>A	…
		chr19:6501531	["G","C"]	NM_006087.4:c.150C>G	NP_006078.2:p.Tyr50Ter
KMT2B	19	chr19:35720942	["T","C"]	NM_014727.3:c.1595T>C	NP_055542.1:p.Val532Ala
		chr19:35724987	["A","G"]	NM_014727.3:c.3430-2A>G	…				Parkinson's Disease
		chr19:35726234	["A","G"]	NM_014727.3:c.3886-2A>G	…
		chr19:35737189	["CCA","C"]	NM_014727.3:c.7474_7475del	NP_055542.1:p.Tyr2492ProfsTer30				Developmental Disorder of Scholastic Skills
		chr19:35737591	["C","CT"]	NM_014727.3:c.7551-45_7551-44insT	…				Depressive Disorder
		chr19:35738120	["G","A"]	NM_014727.3:c.7801G>A	NP_055542.1:p.Val2601Ile				Dementia in Alzheimer's Disease; Alzheimer's Disease
ATP1A3	19	chr19:41966613	["G","A"]	NM_152296.5:c.*324C>T	…
		chr19:41966657	["A","T"]	NM_152296.5:c.*280T>A	…	Yes	Uncertain significance	Dystonia 12 (DYT12)|, Alternating hemiplegia of childhood
		chr19:41967034	["C","T"]	NM_152296.5:c.3014-69G>A	…
		chr19:41967050	["CAGAGAGGGAG","C"]	NM_152296.5:c.3014-84_3014-75del	…
		chr19:41967077	["CACAG","C"]	NM_152296.5:c.3014-111_3014-108del	…				Epilepsy; Transient Cerebral Ischaemic Attack,
		chr19:41967209	["G","GC"]	NM_152296.5:c.3013+39_3013+40insG	…
		chr19:41967216	["G","GC"]	NM_152296.5:c.3013+32_3013+33insG	…
		chr19:41978722	["A","AGGATG"]	NM_152296.5:c.1513_1514insCATCC	NP_689509.1:p.Leu505ProfsTer22
		chr19:41985149	["G","GCGGT"]	NM_152296.5:c.761_762insACCG	NP_689509.1:p.Thr255ProfsTer26
		chr19:41987935	["C","T"]	NM_152296.5:c.357+1G>A	…				Schizophrenia; Recurrent Depressive Disorder; Anxiety Disorder; Eating Disorder; Personality Disorder; Migraine with Aura [Classical Migraine]
		chr19:41993391	["A","AC"]	NM_152296.5:c.6+679_6+680insG	…
		chr19:41993391	["A","G"]	NM_152296.5:c.6+680T>C	…
VPS16	20	chr20:2859808	["G","T"]	NM_022575.4:c.142+1G>T
		chr20:2860523	["AG","A"]	NM_022575.4:c.443del	NP_072097.2:p.Thr148LysfsTer63
		chr20:2860792	["C","T"]	NM_022575.4:c.559C>T	NP_072097.2:p.Arg187Ter	Yes	Pathogenic	Dystonia 30 (DYT30)
		chr20:2860864	["G","T"]	NM_022575.4:c.630+1G>T	…
		chr20:2861094	["T","C"]	NM_022575.4:c.753+2T>C	…
		chr20:2861847	["T","TGG"]	NM_022575.4:c.942_943insGG	NP_072097.2:p.Val316GlyfsTer62
		chr20:2861900	["G","C"]	NM_022575.4:c.994+1G>C	…
		chr20:2861900	["G","T"]	NM_022575.4:c.994+1G>T	…
		chr20:2862053	["G","A"]	NM_022575.4:c.995-1G>A	…				Demyelinating Disease of Central Nervous System; Generalised Idiopathic Epilepsy and Epileptic Syndromes
		chr20:2862122	["G","T"]	NM_022575.4:c.1063G>T	NP_072097.2:p.Glu355Ter
		chr20:2863064	["G","C"]	NM_022575.4:c.1332-1G>C	…
		chr20:2863064	["G","T"]	NM_022575.4:c.1332-1G>T	…
		chr20:2863985	["C","T"]	NM_022575.4:c.1513C>T	NP_072097.2:p.Arg505Ter				Blepharospasm
		chr20:2864021	["GT","G"]	NM_022575.4:c.1548del	NP_072097.2:p.Val517SerfsTer37
		chr20:2864045	["C","T"]	NM_022575.4:c.1573C>T	NP_072097.2:p.Arg525Ter
		chr20:2864084	["G","A"]	NM_022575.4:c.1611+1G>A	…
		chr20:2864178	["G","A"]	NM_022575.4:c.1612-1G>A	…
		chr20:2864202	["A","AG"]	NM_022575.4:c.1635_1636insG	NP_072097.2:p.Glu547GlyfsTer26
		chr20:2864403	["C","T"]	NM_022575.4:c.1759C>T	NP_072097.2:p.Arg587Ter
		chr20:2864440	["TG","T"]	NM_022575.4:c.1795del	NP_072097.2:p.Met599TrpfsTer15
		chr20:2864990	["C","T"]	NM_022575.4:c.1939C>T	NP_072097.2:p.Arg647Ter	Yes	Pathogenic	No details provided
		chr20:2865056	["G","A"]	NM_022575.4:c.2004+1G>A	…				Myoclonus; Depressive Episode
		chr20:2865397	["A","G"]	NM_022575.4:c.2175-2A>G	…
KCTD17	22	chr22:37051834	["G","A"]	NM_024681.4:c.74G>A	NP_078957.3:p.Trp25Ter
		chr22:37056412	["G","A"]	NM_024681.4:c.390+1G>A	…				Depressive Episode
		chr22:37056412	["G","C"]	NM_024681.4:c.390+1G>C	…
		chr22:37056412	["G","T"]	NM_024681.4:c.390+1G>T	…
		chr22:37057479	["TG","T"]	NM_024681.4:c.471del	NP_078957.3:p.Trp158GlyfsTer7				Sleep Disorder, Unspecified
		chr22:37059374	["TG","T"]	NM_024681.4:c.547del	NP_078957.3:p.Val183TrpfsTer13				Depressive Episode; Anxiety Disorder
		chr22:37059397	["AC","A"]	NM_024681.4:c.570del	NP_078957.3:p.Ser190ArgfsTer6
		chr22:37061537	["A","C"]	NM_024681.4:c.713-2A>C	…				Other Somatoform Disorders
		chr22:37062579	["TG","T"]	NM_024681.4:c.858del	NP_078957.3:p.Val288PhefsTer52
ATF4	22	chr22:39521371	["G","A"]	NM_001675.4:c.-75G>A	…
		chr22:39521372	["C","CA"]	NM_001675.4:c.-74_-73insA	…
		chr22:39521544	["CTT","C"]	NM_001675.4:c.98_99del	NP_001666.2:p.Leu34ArgfsTer2				Depressive Episode
		chr22:39521562	["G","A"]	NM_001675.4:c.117G>A	NP_001666.2:p.Glu39=
		chr22:39521628	["G","A"]	NM_001675.4:c.183G>A	NP_001666.2:p.Trp61Ter
		chr22:39521700	["G","A"]	NM_001675.4:c.226+29G>A	…
		chr22:39521771	["A","G"]	NM_001675.4:c.227-2A>G	…
		chr22:39521916	["G","GC"]	NM_001675.4:c.370_371insC	NP_001666.2:p.Leu126ProfsTer6
		chr22:39521943	["C","T"]	NM_001675.4:c.397C>T	NP_001666.2:p.Gln133Ter				Carpal Tunnel Syndrome
		chr22:39521945	["G","GC"]	NM_001675.4:c.399_400insC	NP_001666.2:p.Gln136ProfsTer44
		chr22:39521945	["GC","G"]	NM_001675.4:c.398del	NP_001666.2:p.Gln133ArgfsTer6
		chr22:39522302	["CTG","C"]	NM_001675.4:c.755_756del	NP_001666.2:p.Cys253TrpfsTer23
		chr22:39522329	["C","A"]	NM_001675.4:c.783C>A	NP_001666.2:p.Tyr261Ter
		chr22:39522329	["C","G"]	NM_001675.4:c.783C>G	NP_001666.2:p.Tyr261Ter
		chr22:39522410	["C","CA"]	NM_001675.4:c.864_865insA	NP_001666.2:p.Thr290AspfsTer5
		chr22:39522508	["AAG","A"]	NM_001675.4:c.961_962del	NP_001666.2:p.Lys321ArgfsTer44				Carpal Tunnel Syndrome
TAF1	X	chrX:71423266	["T","G"]	NM_004606.5:c.4575+27T>G	…
		chrX:71459162	["C","T"]	NM_004606.5:c.5065-390C>T	…				Depressive Episode
Remaining Non-Synonymous Variants
Gene	Chromosome	Locus	Alleles	Transcript Variant	Protein Code	Previously Reported (ClinVar)	Interpretation (ClinVar)	Clinical Description (ClinVar)
HPCA	1	chr1:32888900	["T","C"]	NM_002143.3:c.2T>C	NP_002134.2:p.Met1?
MECR	1	chr1:29196071	["A","G"]	NM_016011.5:c.892-58T>C
		chr1:29216631	["C","T"]	NM_016011.5:c.231G>A	NP_057095.4:p.Met77Ile
		chr1:29230851	["C","CCCCGCCACTGCCGGGCGGGGGTTCGCA"]	NM_016011.5:c.55_56insTGCGAACCCCCGCCCGGCAGTGGCGGG	NP_057095.4:p.Val10_Arg18dup
		chr1:29230904	["C","A"]	NM_016011.5:c.3G>T	NP_057095.4:p.Met1?
		chr1:29230906	["T","C"]	NM_016011.5:c.1A>G	NP_057095.4:p.Met1?
		chr1:29230906	["T","G"]	NM_016011.5:c.1A>C	NP_057095.4:p.Met1?
SPR	2	chr2:72887433	["A","G"]	NM_003124.5:c.1A>G	NP_003115.1:p.Met1?
		chr2:72887433	["A","T"]	NM_003124.5:c.1A>T	NP_003115.1:p.Met1?
		chr2:72887434	["T","A"]	NM_003124.5:c.2T>A	NP_003115.1:p.Met1?
EIF2AK2	2	chr2:37147804	["C","T"]	NM_002759.4:c.3G>A	NP_002750.1:p.Met1?
PRKRA	2	chr2:178436260	["A","T"]	NM_003690.5:c.669T>A	NP_003681.1:p.Gly223=
		chr2:178447506	["A","G"]	NM_003690.5:c.316T>C	NP_003681.1:p.Cys106Arg				Mixed Anxiety and Depressive Disorder; Obsessive-Compulsive Disorder; Personality Disorder
		chr2:178447517	["T","C"]	NM_003690.5:c.305A>G	NP_003681.1:p.Asn102Ser				Post-schizophrenic Depression
		chr2:178450441	["C","T"]	NM_003690.5:c.66-30G>A	…
PNKD	2	chr2:218270537	["T","G"]	NM_015488.5:c.2T>G	NP_001070867.1:p.Met1?	Yes	Uncertain Significance	Paroxysmal nonkinesigenic dyskinesia	Severe Depressive Episode Without Psychotic Symptoms; Severe Depressive Episode With Psycotic Symptoms
		chr2:218272592	["ATCC","A"]	NM_015488.5:c.236+1040_236+1042del	NP_001070867.1:p.Leu89del				Carpal Tunnel Syndrome
		chr2:218340076	["CTCA","C"]	NM_015488.5:c.397_399del	NP_056303.3:p.Ile136del
		chr2:218344884	["TGGGGCC","T"]	NM_015488.5:c.1055_1060del	NP_056303.3:p.Gly359_Pro360del
COL6A3	2	chr2:237334791	["GGTC","G"]	NM_004369.4:c.9065_9067del	NP_004360.2:p.Asp3022del
		chr2:237336409	["CACAGGCTTTGTTGTGGTGGTT","C"]	NM_004369.4:c.8692_8712del	NP_004360.2:p.Thr2898_Val2904del				Mononeuropathy; Mixed Anxiety and Depressive Disorder
		chr2:237365777	["T","TGGGTTG"]	NM_004369.4:c.5758_5759insCAACCC	NP_004360.2:p.Ser1919
		chr2:237371762	["GCTT","G"]	NM_004369.4:c.4256_4258del	NP_004360.2:p.Lys1419del
		chr2:237371964	["CTCA","C"]	NM_004369.4:c.4054_4056del	NP_004360.2:p.Asp1351del
		chr2:237388051	["CACT","C"]	NM_004369.4:c.844_846del	NP_476506.3:p.Val78del
		chr2:237395088	["C","CTAAGGA"]	NM_004369.4:c.207_208insTCCTTA	NP_004360.2:p.Ser68_Leu69dup				Epilepsy
ADCY5	3	chr3:123289843	["G","GGGT"]	NM_001378259.1:c.3513_3514insACC	NP_001365188.1:p.Thr1171dup				Anxiety Disorder
		chr3:123291166	["CGTT","C"]	NM_001378259.1:c.3350_3352del	NP_001365188.1:p.Asn1117del
		chr3:123291248	["ATAG","A"]	NM_001378259.1:c.3268_3270del	NP_001365188.1:p.Tyr1090del
		chr3:123297372	["TGAA","T"]	NM_001378259.1:c.2912_2914del	NP_001365188.1:p.Phe971del
		chr3:123318032	["GTGATCT","G"]	NM_001378259.1:c.2343_2348del	NP_001365188.1:p.Lys781_Ile782del
		chr3:123319673	["CCTT","C"]	NM_001378259.1:c.2256+2_2256+4del	…
		chr3:123416241	["G","GCAA"]	NM_001378259.1:c.1134+31170_1134+31171insTTG	NP_001186571.1:p.Cys9dup
		chr3:123447937	["C","CAGCACCGCGCCG"]	NM_001378259.1:c.608_609insCGGCGCGGTGCT	NP_001365188.1:p.Gly200_Leu203dup				Intracranial and Intraspinal Phlebitis and Thrombophlebitis; Migraine
		chr3:123447941	["A","ACCGCGCCGGGCC"]	NM_001378259.1:c.604_605insGGCCCGGCGCGG	NP_001365188.1:p.Gly198_Ala201dup
		chr3:123447965	["CCCGAGT","C"]	NM_001378259.1:c.582_587del	NP_001365188.1:p.Asp194_Ser195del				Transient Cerebral Ischaemic Attack
		chr3:123448117	["A","AGCC"]	NM_001378259.1:c.428_429insGGC	NP_001365188.1:p.Ala144dup
		chr3:123448131	["A","AGCC"]	NM_001378259.1:c.414_415insGGC	NP_001365188.1:p.Gly138dup	Yes	Uncertain Significance	No details provided
		chr3:123448306	["ATCG","A"]	NM_001378259.1:c.241_243del	NP_001365188.1:p.Asp81del
		chr3:123448343	["C","CGCT"]	NM_001378259.1:c.202_203insAGC	NP_001365188.1:p.Gln67dup
VPS41	7	chr7:38772585	["TACA","T"]	NM_014396.4:c.1066_1068del	NP_055211.2:p.Val356del				Hereditary and Idiopathic Neuropathies
		chr7:38869161	["C","T"]	NM_014396.4:c.153G>A	NP_055211.2:p.Met51Ile
		chr7:38869163	["T","C"]	NM_014396.4:c.151A>G	NP_055211.2:p.Met51Val
		chr7:38909174	["T","C"]	NM_014396.4:c.1A>G	NP_055211.2:p.Met1?
SGCE	7	chr7:94587781	["A","G"]	NM_003919.3:c.1297+908T>C	NP_001092870.1:p.Phe434=
		chr7:94598768	["CACTT","C"]	NM_003919.3:c.1253+8_1253+11del	…
		chr7:94628230	["T","TCAG"]	NM_003919.3:c.361_362insCTG	NP_003910.1:p.Ala120dup				Depressive Episode
RELN	7	chr7:103495791	["CCTT","C"]	NM_005045.4:c.9302_9304del	NP_005036.2:p.Lys3102del
		chr7:103495841	["CCTG","C"]	NM_005045.4:c.9252_9254del	NP_005036.2:p.Ala3084del
		chr7:103500894	["A","ACTT"]	NM_005045.4:c.8517_8518insAAG	NP_005036.2:p.His2747_Thr2748del
		chr7:103510889	["CATGGGT","C"]	NM_005045.4:c.8237_8242del	NP_005036.2:p.His2747_Thr2748del
		chr7:103510976	["AATC","A"]	NM_005045.4:c.8150_8152del	NP_005036.2:p.Asp2717del
		chr7:103540342	["TGAA","T"]	NM_005045.4:c.6786_6788del	NP_005036.2:p.Leu2262del
		chr7:103545244	["TCTC","T"]	NM_005045.4:c.6404_6406del	NP_005036.2:p.Glu2135del
		chr7:103553659	["C","CGGT"]	NM_005045.4:c.5969_5969+1insACC	…
		chr7:103553817	["TTTC","T"]	NM_005045.4:c.5813_5815del	NP_005036.2:p.Glu1938del
		chr7:103574175	["TGTTCCACAGCCA","T"]	NM_005045.4:c.4429_4440del	NP_005036.2:p.Gly1477_Thr1480del
		chr7:103575637	["C","CCAT"]	NM_005045.4:c.4213_4214insATG	NP_005036.2:p.Asp1404dup
		chr7:103604433	["T","TCTTGAG"]	NM_005045.4:c.3058_3059insCTCAAG	NP_005036.2:p.Ala1018_Gln1019dup	Yes	Uncertain Significance	No details provided
		chr7:103917170	["CTTG","C"]	NM_005045.4:c.243_245del	NP_005036.2:p.Thr82del
THAP1	8	chr8:42838322	["CAGA","C"]	NM_018105.3:c.283_285del	NP_060575.1:p.Leu95del
		chr8:42838328	["ATCT","A"]	NM_018105.3:c.277_279del	NP_060575.1:p.Glu92del
TOR1A	9	chr9:129814082	["CAAT","C"]	NM_000113.3:c.890_892del	NP_000104.1:p.Ile297del
		chr9:129822823	["TGTC","T"]	NM_000113.3:c.203_205del	NP_000104.1:p.Asp68del
		chr9:129824046	["C","CCAG"]	NM_000113.3:c.39_40insCTG	NP_000104.1:p.Leu13dup
CIZ1	9	chr9:128166197	["T","A"]	NM_012127.3:c.2697A>T	NP_036259.2:p.Ter899CysextTer1				Depresive Episode, Anxiety Disorder; Tension-Type Headache
		chr9:128166199	["A","G"]	NM_012127.3:c.2695T>C	NP_036259.2:p.Ter899ArgextTer1
		chr9:128169109	["CTCT","C"]	NM_012127.3:c.2239_2241del	NP_036259.2:p.Glu748del
		chr9:128169115	["TTCA","T"]	NM_012127.3:c.2233_2235del	NP_036259.2:p.Asp744del
		chr9:128178934	["T","TCTGCAG"]	NM_012127.3:c.1272_1273insCTGCAG	NP_036259.2:p.Leu423_Gln424dup
		chr9:128178946	["G","GCTGCAC"]	NM_012127.3:c.1260_1261insGTGCAG	NP_036259.2:p.Val419_Gln420dup
		chr9:128178949	["G","GCAGCTC"]	NM_012127.3:c.1257_1258insGAGCTG	NP_036259.2:p.Val419_Gln420insGluLeu
		chr9:128185715	["TGGGGGTGTGAGGCTG","T"]	NM_012127.3:c.421_435del	NP_036259.2:p.Ser141_Pro145del
		chr9:128190723	["G","GGACTGCTGGAGCAGCTGCTGGAGCTGCAGT"]	NM_012127.3:c.134_135insACTGCAGCTCCAGCAGCTGCTCCAGCAGTC	NP_036259.2:p.Leu36_Ser45dup				Migraine
		chr9:128190755	["A","ACTG"]	NM_012127.3:c.102_103insCAG	NP_036259.2:p.Gln34dup
		chr9:128190755	["ACTG","A"]	NM_012127.3:c.104_106del	NP_036259.2:p.Gln35del
		chr9:128190784	["A","AGCT"]	NM_012127.3:c.73_74insAGC	NP_036259.2:p.Gln24dup
		chr9:128190784	["AGCT","A"]	NM_012127.3:c.75_77del	NP_036259.2:p.Gln29del				Sleep Apnoea
		chr9:128190801	["C","CTGCTGGAGCTGCTGCTGCTGT"]	NM_012127.3:c.56_57insACAGCAGCAGCAGCTCCAGCA	NP_036259.2:p.Gln13_Gln19dup
KCNMA1	10	chr10:76953913	["A","AAGG"]	NM_001014797.3:c.2209_2210insCCT	NP_001014797.1:p.Pro736_Leu737insSer
		chr10:76974401	["T","G"]	NM_001014797.3:c.2105-4334A>C	…
		chr10:77064140	["A","G"]	NM_001014797.3:c.1749+8957T>C	…
		chr10:77079543	["A","AGAT"]	NM_001014797.3:c.1530_1531insATC	NP_001014797.1:p.Ile510dup
		chr10:77084641	["T","G"]	NM_001014797.3:c.1519A>C	NP_001014797.1:p.Met507Leu
		chr10:77637487	["G","GGAA"]	NM_001014797.3:c.155_156insTTC	NP_001014797.1:p.Ser60dup
		chr10:77637487	["GGAA","G"]	NM_001014797.3:c.157_159del	NP_001014797.1:p.Ser60del	Yes	Likely Benign	No details provided
		chr10:77637487	["GGAAGAA","G"]	NM_001014797.3:c.137_138insCTC	NP_001014797.1:p.Ser60dup	Yes	Likely Benign	Paroxysmal Non-Kinesigenic Dyskinesia
		chr10:77637505	["A","AGAG"]	NM_001014797.3:c.137_138insCTCCTC	NP_001014797.1:p.Ser59_Ser60dup	Yes	Uncertain Significance	Paroxysmal Non-Kinesigenic Dyskinesia
		chr10:77637505	["A","AGAGGAG"]	NM_001014797.3:c.137_138insCTCCTCCTC	NP_001014797.1:p.Ser58_Ser60dup	Yes	Uncertain Significance	Paroxysmal Non-Kinesigenic Dyskinesia
		chr10:77637505	["A","AGAGGAGGAG"]	NM_001014797.3:c.139_141del	NP_001014797.1:p.Ser60del				Dementia; Sever Depressive Episode without Psychotic Symptoms
		chr10:77637505	["AGAG","A"]	NM_001014797.3:c.139_144del	NP_001014797.1:p.Ser59_Ser60del
		chr10:77637505	["AGAGGAG","A"]	NM_001014797.3:c.139_147del	NP_001014797.1:p.Ser58_Ser60del
		chr10:77637586	["T","TCCG"]	NM_001014797.3:c.56_57insCGG	NP_001014797.1:p.Gly20dup	Yes	Uncertain Significance	Paroxysmal Non-Kinesigenic Dyskinesia
		chr10:77637586	["T","TCCGCCG"]	NM_001014797.3:c.56_57insCGGCGG	NP_001014797.1:p.Gly19_Gly20dup	Yes	Uncertain Significance	Paroxysmal Non-Kinesigenic Dyskinesia
		chr10:77637586	["T","TCCGCCGCCG"]	NM_001014797.3:c.56_57insCGGCGGCGG	NP_001014797.1:p.Gly18_Gly20dup	Yes	Uncertain Significance	Paroxysmal Non-Kinesigenic Dyskinesia
		chr10:77637586	["T","TCCGCCGCCGCCG"]	NM_001014797.3:c.56_57insCGGCGGCGGCGG	NP_001014797.1:p.Gly17_Gly20dup	Yes	Uncertain Significance	Paroxysmal Non-Kinesigenic Dyskinesia	Migraine; Sleep Apnoea; Mild Cognitive Disorder; Transient Cerebral Ischaemic Attack
		chr10:77637586	["TCCG","T"]	NM_001014797.3:c.58_60del	NP_001014797.1:p.Gly20del
		chr10:77637591	["C","CGCCGCCGCCGCCGCCGCTGCT"]	NM_001014797.3:c.51_52insAGCAGCGGCGGCGGCGGCGGC	NP_001014797.1:p.Ser11_Gly17dup	Yes	Uncertain Significance	Paroxysmal Non-Kinesigenic Dyskinesia	Sleep Apnoea
		chr10:77637591	["CGCCGCCGCCGCCGCCGCTGCT","C"]	NM_001014797.3:c.53_73del	NP_001014797.1:p.Ser18_Gly24del
		chr10:77637594	["C","CGCCGCCGCCGCCGCTGCT"]	NM_001014797.3:c.48_49insAGCAGCGGCGGCGGCGGC	NP_001014797.1:p.Ser11_Gly16dup	Yes	Uncertain Significance	Paroxysmal Non-Kinesigenic Dyskinesia
		chr10:77637594	["CGCCGCCGCCGCCGCTGCT","C"]	NM_001014797.3:c.50_67del	NP_001014797.1:p.Ser17_Gly22del
		chr10:77637597	["C","CGCCGCCGCCGCTGCT"]	NM_001014797.3:c.45_46insAGCAGCGGCGGCGGC	NP_001014797.1:p.Ser11_Gly15dup
		chr10:77637600	["C","CGCCGCCGCT"]	NM_001014797.3:c.42_43insAGCGGCGGC	NP_001014797.1:p.Ser12_Gly14dup
		chr10:77637600	["C","CGCCGCTGCT"]	NM_001014797.3:c.42_43insAGCAGCGGC	NP_001014797.1:p.Gly14_Gly15insSerSerGly
		chr10:77637600	["CGCCGCCGCTGCT","C"]	NM_001014797.3:c.44_55del	NP_001014797.1:p.Ser15_Gly18del
		chr10:77637606	["C","CGCT"]	NM_001014797.3:c.36_37insAGC	NP_001014797.1:p.Ser12dup	Yes	Uncertain Significance	Paroxysmal Non-Kinesigenic Dyskinesia
		chr10:77637606	["CGCT","C"]	NM_001014797.3:c.38_40del	NP_001014797.1:p.Ser13del	Yes	Uncertain Significance	Paroxysmal Non-Kinesigenic Dyskinesia
		chr10:77637612	["T","TGCC"]	NM_001014797.3:c.30_31insGGC	NP_001014797.1:p.Gly10dup	Yes	Uncertain Significance	Paroxysmal Non-Kinesigenic Dyskinesia
		chr10:77637612	["T","TGCCGCC"]	NM_001014797.3:c.30_31insGGCGGC	NP_001014797.1:p.Gly9_Gly10dup	Yes	Uncertain Significance	Paroxysmal Non-Kinesigenic Dyskinesia	Epilepsy; Carpal Tunnel Syndrome
		chr10:77637612	["T","TGCCGCCGCC"]	NM_001014797.3:c.30_31insGGCGGCGGC	NP_001014797.1:p.Gly8_Gly10dup
		chr10:77637612	["TGCC","T"]	NM_001014797.3:c.32_34del	NP_001014797.1:p.Gly11del	Yes	Uncertain Significance	Paroxysmal Non-Kinesigenic Dyskinesia
		chr10:77637618	["C","CGCTGCT"]	NM_001014797.3:c.24_25insAGCAGC	NP_001014797.1:p.Gly8_Gly9insSerSer
		chr10:77637625	["G","GCCGCCA"]	NM_001014797.3:c.17_18insTGGCGG	NP_001014797.1:p.Gly9_Gly10dup				Anxiety Disorder; Carpal Tunnel Syndrome
		chr10:77637642	["T","C"]	NM_001014797.3:c.1A>G	NP_001014797.1:p.Met1?				Depressie Episode; Carpal Tunnel Syndrome; Spastic Hemiplegia
ANO3	11	chr11:26598935	["A","ACAT"]	NM_001313726.2:c.1791_1792insCAT	NP_001300655.1:p.His598dup
		chr11:26660393	["GCAA","G"]	NM_001313726.2:c.3075_3077del	NP_001300655.1:p.Gln1029del
		chr11:26660443	["A","G"]	NM_001313726.2:c.3128A>G	NP_001300655.1:p.Ter1043TrpextTer7	Yes	Uncertain Significance	No details provided
		chr11:26660444	["G","C"]	NM_001313726.2:c.3129G>C	NP_001300655.1:p.Ter1043TyrextTer7
TH	11	chr11:2164234	["T","C"]	NM_199292.3:c.1586A>G	NP_954986.2:p.Ter529TrpextTer
		chr11:2169733	["CCTT","C"]	NM_199292.3:c.323_325del	NP_954986.2:p.Lys108del
KCNA1	12	chr12:4911383	["C","CGGT"]	NM_000217.3:c.5_6insGGT	NP_000208.2:p.Val3dup				Harmful Use of Alcohol; Dependence Syndrome - Alcohol
		chr12:4912638	["GGGGGAA","G"]	NM_000217.3:c.1254_1259del	NP_000208.2:p.Gly421_Glu422del
SCN8A	12	chr12:51721743	["G","GAGCAGCTAC"]	NM_014191.4:c.1833_1834insAGCAGCTAC	NP_001356717.1:p.Ser613_Ser615dup
		chr12:51769080	["AAAG","A"]	NM_014191.4:c.3114_3116del	NP_001356717.1:p.Ter1038_Lys1039delinsTer
NKX2.1	14	chr14:36517508	["CCTGCGCCTGGTG","C"]	NM_001079668.3:c.977_988del	NP_001073136.1:p.His326_Gln329del				Nerve Root and Plexus Compression
		chr14:36517683	["C","CCCGCCG"]	NM_001079668.3:c.800_801insCGGCGG	NP_001073136.1:p.Gly270_Gly271dup
		chr14:36519071	["T","TCGCTCA"]	NM_001079668.3:c.376_377insTGAGCG	NP_001073136.1:p.Ser125_Glu126insValSer				Mixed Anxiety and Depressive Disorder; Parkinson's Disease; Dystonia; Hemiplegia
GCH1	14	chr14:54843040	["T","C"]	NM_000161.3:c.*977A>G	NP_001019242.1:p.Ter214TrpextTer5				Epilepsy; Migraine with Aura
		chr14:54844035	["C","CAGG"]	NM_000161.3:c.734_735insCCT	NP_001019195.1:p.Leu245dup				Myelopathy
PRRT2	16	chr16:29814426	["GTCC","G"]	NM_145239.3:c.971_973del	NP_660282.2:p.Leu326del
		chr16:29814528	["ACCCCTG","A"]	NM_145239.3:c.1012+57_1012+62del	NP_001243371.1:p.Pro362_Ala363del
GNAL	18	chr18:11689564	["A","G"]	NM_182978.4:c.1A>G	NP_892023.1:p.Met1?
		chr18:11689837	["C","CGCGAGGCGGTCAAGGAGG"]	NM_182978.4:c.274_275insGCGAGGCGGTCAAGGAGG	NP_892023.1:p.Glu97_Ala98insGlyGluAlaValLysGlu
		chr18:11689889	["TGCGCGACCAGAA","T"]	NM_182978.4:c.315_326del	NP_892023.1:p.Gln112_Asp115del
CACNA1A	19	chr19:13207854	["A","ACCG"]	NM_023035.3:c.6997_6998insCGG	NP_075461.2:p.Ala2332dup
		chr19:13208877	["G","GGAT"]	NM_023035.3:c.6676_6677insATC	NP_075461.2:p.His2225dup	Yes	Likely Benign	Intellectual disability
		chr19:13208877	["G","GGATGGT"]	NM_023035.3:c.6676_6677insACCATC	NP_075461.2:p.His2224_His2225dup
		chr19:13208877	["G","GGGT"]	NM_023035.3:c.6676_6677insACC	NP_075461.2:p.His2225dup	Yes	Benign	Episodic Ataxia 2
		chr19:13208877	["G","GGGTGGT"]	NM_023035.3:c.6676_6677insACCACC	NP_075461.2:p.His2224_His2225dup
		chr19:13208906	["G","GTGC"]	NM_023035.3:c.6647_6648insGCA	NP_075461.2:p.Gln2215dup				Nerve Root and Plexus Compressions in Intervertebral Disk Disorders
		chr19:13208937	["CCCCGCTCCTGGT","C"]	NM_023035.3:c.6618_6629del	NP_075461.2:p.Gln2207_Asp2210del				Anxiety Disorder; Carpal Tunnel Syndrome
		chr19:13209384	["G","GGTGCCGCTGGTT"]	NM_023035.3:c.6471_6472insAACCAGCGGCAC	NP_075461.2:p.Asn2154_His2157dup				Depressive Episode; Carpal Tunnel Syndrome
		chr19:13210647	["TCTC","T"]	NM_023035.3:c.6328_6330del	NP_075461.2:p.Arg2110del
		chr19:13212461	["TCTC","T"]	NM_023035.3:c.6131_6133del	NP_075461.2:p.Glu2044del
		chr19:13235228	["TAGATGAAGA","T"]	NM_023035.3:c.5133_5141del	NP_075461.2:p.Phe1711_Ile1713de				Myelopathy
		chr19:13298624	["TCTC","T"]	NM_023035.3:c.3022_3024del	NP_075461.2:p.Arg1008del
		chr19:13298645	["G","GGGGCCC"]	NM_023035.3:c.2999_3000insGGGCCC	NP_075461.2:p.Gly999_Pro1000dup	Yes	Uncertain Significance	Episodic Ataxia 2
		chr19:13298647	["G","GGCCCTC"]	NM_023035.3:c.2997_2998insGAGGGC	NP_075461.2:p.Glu998_Gly999dup	Yes	Likely Benign	Episodic Ataxia 2	Carpal Tunnel Syndrome
		chr19:13298647	["G","GGCCCTCGCCCTC"]	NM_023035.3:c.2997_2998insGAGGGCGAGGGC	NP_075461.2:p.Glu996_Gly999dup
		chr19:13298647	["GGCCCTC","G"]	NM_023035.3:c.2999_3004del	NP_075461.2:p.Glu1000_Gly1001del
		chr19:13298651	["C","CTCGCCT"]	NM_023035.3:c.2993_2994insAGGCGA	NP_075461.2:p.Glu998_Gly999dup
		chr19:13332919	["ACCT","A"]	NM_023035.3:c.1206_1208del	NP_075461.2:p.Glu402del				Depressive Episode
TUBB4A	19	chr19:6495171	["ACCT","A"]	NM_006087.4:c.1329_1331del	NP_006078.2:p.Glu443del
		chr19:6495183	["G","GCCTCCTCCTCGAACTCGC"]	NM_006087.4:c.1315_1316insGCGAGTTCGAGGAGGAGG	NP_006078.2:p.Gly433_Glu438dup
		chr19:6495700	["TGAA","T"]	NM_006087.4:c.800_802del	NP_006078.2:p.Phe267del				Transient Cerebral Ischaemic Attack
		chr19:6496142	["T","C"]	NM_006087.4:c.357A>G	NP_006078.2:p.Val119=				Nerve Root and Plexus Compressions in Intervertebral Disk Disorders
		chr19:6502212	["T","A"]	NM_006087.4:c.1A>T	NP_006078.2:p.Met1?
KMT2B	19	chr19:35718020	["T","TGGC"]	NM_014727.3:c.2_3insGGC	NP_055542.1:p.Ala5dup				Anxiety Disorder
		chr19:35718020	["T","TGGCGGC"]	NM_014727.3:c.2_3insGGCGGC	NP_055542.1:p.Ala4_Ala5dup
		chr19:35718099	["C","CGGCGGG"]	NM_014727.3:c.81_82insGGCGGG	NP_055542.1:p.Gly31_Gly32dup
		chr19:35718109	["G","GGGGGCC"]	NM_014727.3:c.91_92insGGGGCC	NP_055542.1:p.Arg33_Gly34dup
		chr19:35718294	["C","CCGGGGA"]	NM_014727.3:c.276_277insCGGGGA	NP_055542.1:p.Arg99_Gly100dup
		chr19:35718300	["A","ACGGGGT"]	NM_014727.3:c.282_283insCGGGGT	NP_055542.1:p.Arg99_Gly100dup
		chr19:35718306	["T","TCGGGGC"]	NM_014727.3:c.288_289insCGGGGC	NP_055542.1:p.Arg99_Gly100dup
		chr19:35718320	["G","GGGGCCC"]	NM_014727.3:c.302_303insGGGCCC	NP_055542.1:p.Gly102_Pro103dup
		chr19:35720203	["A","AGCCGTGGAG"]	NM_014727.3:c.856_857insGCCGTGGAG	NP_055542.1:p.Gly292_Gly294dup
		chr19:35720203	["AGCCGTGGAG","A"]	NM_014727.3:c.847_855del	NP_055542.1:p.Gly292_Gly294del
		chr19:35720446	["GAGA","G"]	NM_014727.3:c.1097_1099del	NP_055542.1:p.Lys369del
		chr19:35720452	["A","AAAG"]	NM_014727.3:c.1105_1106insAAG	NP_055542.1:p.Glu373dup
		chr19:35720452	["AAAG","A"]	NM_014727.3:c.1103_1105del	NP_055542.1:p.Glu373del
		chr19:35721346	["ACTC","A"]	NM_014727.3:c.1996_1998del	NP_055542.1:p.Pro670del				Carpal Tunnel Syndrome
		chr19:35721715	["GAGA","G"]	NM_014727.3:c.2366_2368del	NP_055542.1:p.Lys791del
		chr19:35721768	["T","TCAG"]	NM_014727.3:c.2421_2422insCAG	NP_055542.1:p.Gln812dup				Harmful Use of Alcohol
		chr19:35721768	["TCAG","T"]	NM_014727.3:c.2418_2420del	NP_055542.1:p.Gln812del
		chr19:35722617	["ATGC","A"]	NM_014727.3:c.2618_2620del	NP_055542.1:p.Ala876del
		chr19:35732075	["AACT","A"]	NM_014727.3:c.5602_5604del	NP_055542.1:p.Tyr1870del
		chr19:35732334	["G","GCCTCCCCTCTTCTAAAAA"]	NM_014727.3:c.5785_5786insCCTCCCCTCTTCTAAAAA	NP_055542.1:p.Pro1931_Pro1932insLeuLeuLysThrSerPr
		chr19:35732488	["TGGA","T"]	NM_014727.3:c.5936_5938del	NP_055542.1:p.Glu1981del
		chr19:35732802	["CCTT","C"]	NM_014727.3:c.6251_6253del	NP_055542.1:p.Ser2086del
		chr19:35737907	["TAAG","T"]	NM_014727.3:c.7704_7706del	NP_055542.1:p.Lys2571del				Hemiplegia
ATP1A3	19	chr19:41994075	["A","G"]	NM_152296.5:c.2T>C	NP_689509.1:p.Met1?, LRG_1186p1:p.Met1?
VPS16	20	chr20:2840775	["A","G"]	NM_022575.4:c.1A>G	NP_072097.2:p.Met1?
		chr20:2860578	["ATGCCAGAGG","A"]	NM_022575.4:c.490_498del	NP_072097.2:p.Glu169_Pro171del
		chr20:2865265	["CACA","C"]	NM_022575.4:c.2119_2121del	NP_072097.2:p.Asn709del
KCTD17	22	chr22:37057434	["C","CAGG"]	NM_024681.4:c.427_428insAGG	NP_078957.3:p.Glu146dup
		chr22:37059334	["TACA","T"]	NM_024681.4:c.506_508del	NP_078957.3:p.Asn171del
		chr22:37060839	["TGGA","T"]	NM_024681.4:c.626_628del	NP_078957.3:p.Glu212del
		chr22:37060844	["G","GAGC"]	NM_024681.4:c.634_635insAGC	NP_078957.3:p.Gln216dup
		chr22:37060860	["A","AGGAGGAGGT"]	NM_024681.4:c.650_651insGGAGGAGGT	NP_078957.3:p.Glu222_Glu224dup
		chr22:37061146	["CACT","C"]	NM_024681.4:c.712+222_712+224del	NP_001269613.2:p.Leu253del
		chr22:37061150	["G","GCCT"]	NM_024681.4:c.712+228_712+229insCCT	NP_001269613.2:p.Pro257dup
ATF4	22	chr22:39521739	["A","G"]	NM_001675.4:c.227-34A>G	…				Depressive Episode
		chr22:39522275	["TAGG","T"]	NM_001675.4:c.726_728del	NP_001666.2:p.Arg244del
		chr22:39522331	["ATCC","A"]	NM_001675.4:c.783_785del	NP_001666.2:p.Pro264del
		chr22:39522383	["TAAG","T"]	NM_001675.4:c.834_836del	NP_001666.2:p.Lys281del
		chr22:39522407	["AAAC","A"]	NM_001675.4:c.858_860del	NP_001666.2:p.Asn288del				Multiple Sclerosis
		chr22:39522414	["ACAG","A"]	NM_001675.4:c.866_868del	NP_001666.2:p.Ala292del				Multiple Sclerosis; Tension-Type Headache; Drug-Induced Headache;
		chr22:39522488	["AAAG","A"]	NM_001675.4:c.939_941del	NP_001666.2:p.Lys316del
		chr22:39522559	["TAGA","T"]	NM_001675.4:c.1011_1013del	NP_001666.2:p.Glu340del
TAF1	X	chrX:71377676	["GGAA","G"]	NM_004606.5:c.785_787del	NP_004597.3:p.Lys266del
		chrX:71378955	["ACCT","A"]	NM_004606.5:c.1282_1284del	NP_004597.3:p.Pro429del				Depressive Episode
		chrX:71424031	["A","G"]	NM_004606.5:c.4633A>G	NP_004597.3:p.Ile1545Val
		chrX:71463904	["CAGA","C"]	NM_004606.5:c.5477_5479del	NP_004597.3:p.Glu1831del				Carpal Tunnel Syndrome
		chrX:71463905	["A","AGAGGAGGAAGAAGATGAG"]	NM_004606.5:c.5481_5482insGAGGAGGAAGAAGATGAG	NP_004597.3:p.Asp1832_Glu1837dup
		chrX:71463920	["TGAG","T"]	NM_004606.5:c.5493_5495del	NP_004597.3:p.Glu1837del				Harmful Use of Alcohol
